# Supplementary material for: Overexpression of α (1,6) fucosyltransferase in the development of castration-resistant prostate cancer cells
Source: Prostate Cancer Prostatic Dis. 2018 Jan 16;21(1):137–46. doi: 10.1038/s41391-017-0016-7 (PMC5895601; doi:10.1038/s41391-017-0016-7)
Supplement: Supplementary file 4 — Supplemental Table 1 [file 41391_2017_16_MOESM4_ESM.xlsx]

## Sheet: Sheet1
Accession	Description	# Peptides	# PSMs	Cellular Component	Biological Process	115/114	116/114	117/114
664806003	cold-inducible RNA-binding protein isoform 2 [Homo sapiens]	2	8	nucleus; cytoplasm	response to stimulus; regulation of biological process; cell organization and biogenesis	1.01348	16.0202	11.6378
530393688	PREDICTED: actin-binding LIM protein 1 isoform X15 [Homo sapiens]	3	9	cytoplasm; cytoskeleton	cell organization and biogenesis; cellular component movement; regulation of biological process	0.891824	15.387	12.6454
119613465	hCG17415, isoform CRA_b, partial [Homo sapiens]	2	4			0.889182	14.9518	13.0293
119570396	PDZ and LIM domain 1 (elfin), isoform CRA_c [Homo sapiens]	2	9	cytoplasm; cytoskeleton	response to stimulus; regulation of biological process	0.906819	14.7582	27.0199
410444379	LIM and SH3 domain protein 1 isoform b [Homo sapiens]	2	8	cytoskeleton	transport; regulation of biological process	0.933654	10.7013	9.22592
291327480	oxysterol-binding protein-related protein 10 isoform 2 [Homo sapiens]	3	6	cytoplasm; cytoskeleton	metabolic process; transport	0.990621	10.6599	9.34414
31807861	ZNF326 protein, partial [Homo sapiens]	5	12	nucleus; spliceosomal complex	metabolic process; regulation of biological process	0.928071	8.59625	6.75856
18027376	unknown [Homo sapiens]	2	3	cytoplasm	regulation of biological process; response to stimulus	0.797676	8.43194	6.79076
116283250	CALD1 protein, partial [Homo sapiens]	2	4	cytosol; cytoskeleton; membrane	cellular component movement	0.90393	8.3164	6.39399
119589476	complement component 3, isoform CRA_a [Homo sapiens]	2	4	extracellular; membrane	regulation of biological process; metabolic process; defense response; response to stimulus; coagulation	0.972655	8.22651	8.09914
14042413	unnamed protein product [Homo sapiens]	2	4	nucleus	regulation of biological process; cell organization and biogenesis	1.0342	8.03987	6.14992
119594958	RNA binding motif protein 14, isoform CRA_a [Homo sapiens]	16	86	nucleus	metabolic process; response to stimulus; regulation of biological process; cell organization and biogenesis	0.966793	8.02411	7.15923
119618364	ataxin 2, isoform CRA_b [Homo sapiens]	4	7	cytoplasm; Golgi; membrane	regulation of biological process; metabolic process; cell differentiation; cell organization and biogenesis; transport	0.856319	7.97966	5.12766
17028367	Similar to gelsolin (amyloidosis, Finnish type), partial [Homo sapiens]	2	4	extracellular; nucleus; cytoplasm; cytosol; membrane; cytoskeleton	cell organization and biogenesis; cell death; regulation of biological process; response to stimulus; metabolic process	0.882401	7.46592	6.36142
224053	macroglobulin alpha2	4	9	extracellular		0.855095	7.29455	7.38008
158256194	unnamed protein product [Homo sapiens]	7	15	extracellular	regulation of biological process; metabolic process	0.923462	7.28374	6.61157
767908806	PREDICTED: regulation of nuclear pre-mRNA domain-containing protein 2 isoform X1 [Homo sapiens]	4	8			0.812597	7.088	6.53858
28590	unnamed protein product [Homo sapiens]	5	27	extracellular; nucleus; endoplasmic reticulum; Golgi; organelle lumen	transport; coagulation; metabolic process; cell communication; response to stimulus; regulation of biological process	0.99493	6.66411	6.85236
768016220	PREDICTED: protein LSM14 homolog B isoform X11 [Homo sapiens]	2	5		regulation of biological process; development	0.791534	6.66171	5.83605
119612570	N-myc downstream regulated gene 1, isoform CRA_a [Homo sapiens]	4	26	nucleus; cytoplasm; cytosol; membrane; cytoskeleton	regulation of biological process; response to stimulus; cell organization and biogenesis	0.890012	6.65541	5.02941
57472138	NFkB interacting protein 1 [Homo sapiens]	4	11	nucleus; cytoplasm	regulation of biological process; metabolic process; cell death	0.91992	6.58332	5.27974
86451084	UDP-glucuronosyltransferase 1 family polypeptide A8s, partial [Homo sapiens]	2	5	endoplasmic reticulum; membrane	metabolic process; response to stimulus; regulation of biological process	0.856739	6.5819	5.67996
82802769	RBM1, partial [Homo sapiens]	7	49	nucleus	metabolic process	1.02937	6.4419	6.50869
119600964	potassium channel tetramerisation domain containing 12 [Homo sapiens]	5	7	membrane	cell organization and biogenesis	1.05308	6.36792	6.20204
15680124	Similar to breast cancer anti-estrogen resistance 1, partial [Homo sapiens]	2	3	cytoplasm; cytosol; membrane; cytoskeleton	regulation of biological process; cell organization and biogenesis; response to stimulus; coagulation; cell proliferation; cellular component movement; cell division	1.05082	6.29054	5.53129
21755396	unnamed protein product [Homo sapiens]	9	65	nucleus; membrane; spliceosomal complex	regulation of biological process; metabolic process; cell differentiation; cell organization and biogenesis; response to stimulus	0.986954	6.2268	6.41648
119626074	albumin, isoform CRA_k [Homo sapiens]	5	42	extracellular; nucleus; endoplasmic reticulum; Golgi; organelle lumen	transport; coagulation; metabolic process; cell communication; response to stimulus; regulation of biological process	0.869327	6.18596	7.13517
119605173	splicing factor, arginine/serine-rich 14, isoform CRA_b [Homo sapiens]	3	7		metabolic process	0.844485	6.15572	5.60011
7020475	unnamed protein product, partial [Homo sapiens]	2	4	nucleus	metabolic process	0.91671	5.83249	4.67115
145386517	phostensin [Homo sapiens]	2	3	cytoplasm; cytoskeleton		0.830573	5.78105	4.96598
347582619	charged multivesicular body protein 2b isoform 2 [Homo sapiens]	2	3	nucleus; cytoplasm; mitochondrion; vacuole; endosome; cytosol; membrane	cell organization and biogenesis; transport; regulation of biological process; cellular homeostasis	0.813584	5.55235	4.69231
157829895	Chain A, Crystal Structure Of Human Annexin I At 2.5 Angstroms Resolution	4	18			0.941164	5.55119	6.55967
4519940	nuclear receptor co-repressor, partial [Homo sapiens]	3	5			0.909789	5.15974	3.83473
4884368	hypothetical protein, partial [Homo sapiens]	2	5			1.09971	5.05978	4.6915
109255232	centrosomal protein of 170 kDa isoform gamma [Homo sapiens]	4	7	cytoplasm; membrane		0.982696	4.94922	4.70594
827343216	Chain A, Crystal Structure Of Cerebral Cavernous Malformation 2 C-terminal Adaptor Domain	2	3			0.764355	4.84384	4.22001
221041384	unnamed protein product [Homo sapiens]	7	18	cytoplasm; cytoskeleton; membrane	cell organization and biogenesis; response to stimulus	0.877866	4.83099	4.33622
768004709	PREDICTED: cytokine receptor-like factor 1 isoform X3 [Homo sapiens]	2	8		regulation of biological process	1.43763	4.78867	5.68966
119573393	ubiquilin 4, isoform CRA_a [Homo sapiens]	4	28	nucleus; cytoplasm; vacuole; membrane; cytosol; proteasome	metabolic process; regulation of biological process	0.983577	4.68294	3.88753
8655681	hypothetical protein, partial [Homo sapiens]	2	3	membrane; Golgi	transport; cell organization and biogenesis	0.942151	4.67635	4.24626
767972284	PREDICTED: pregnancy zone protein isoform X4 [Homo sapiens]	2	4	extracellular	regulation of biological process	0.893518	4.66787	4.58724
119573408	KIAA0907, isoform CRA_b [Homo sapiens]	2	4	nucleus		0.825616	4.65744	4.12014
147902746	RNA-binding protein MEX3A [Homo sapiens]	2	2	nucleus; cytoplasm		0.799152	4.64725	4.66138
119631247	myosin IB, isoform CRA_d [Homo sapiens]	2	5	cytoplasm; endosome; membrane	transport; cell organization and biogenesis; metabolic process; cellular component movement	0.920339	4.61305	4.55334
749197040	Chain B, Structure Of Paxx	2	6			1.05227	4.57523	4.16598
6330051	KIAA1150 protein, partial [Homo sapiens]	6	17		regulation of biological process; metabolic process; cell organization and biogenesis	0.837134	4.55633	3.62845
194387098	unnamed protein product [Homo sapiens]	2	3	cytoplasm	metabolic process	0.905335	4.46663	3.69872
31657228	PREX1 protein, partial [Homo sapiens]	2	5	cytoplasm; cytosol; membrane	metabolic process; regulation of biological process; response to stimulus; cell organization and biogenesis; cell differentiation; cellular component movement	0.88693	4.44854	4.32134
194382322	unnamed protein product [Homo sapiens]	2	3		cell death	0.869361	4.42383	3.48559
119608816	euchromatic histone-lysine N-methyltransferase 1, isoform CRA_b [Homo sapiens]	3	7	nucleus; chromosome	regulation of biological process; metabolic process; cell organization and biogenesis	0.832964	4.32059	3.75181
56675575	unnamed protein product, partial [Homo sapiens]	3	10			1.04063	4.2237	3.86495
194374523	unnamed protein product [Homo sapiens]	6	25	cytosol	metabolic process; regulation of biological process; response to stimulus	0.785404	4.21577	3.32373
33871894	C9orf75 protein, partial [Homo sapiens]	2	3			0.762773	4.21311	3.55242
767974395	PREDICTED: CCR4-NOT transcription complex subunit 2 isoform X6 [Homo sapiens]	2	4	nucleus; cytoplasm; cytosol; membrane	regulation of biological process; metabolic process; cell differentiation	0.911623	4.19421	3.52648
390608639	baculoviral IAP repeat-containing protein 2 isoform 2 [Homo sapiens]	2	3	chromosome; nucleus; cytoplasm; cytosol; membrane	metabolic process; response to stimulus; regulation of biological process; cell death; cell organization and biogenesis; defense response	0.914102	4.17572	3.94621
386642875	membrane-associated tyrosine- and threonine-specific cdc2-inhibitory kinase isoform 3 [Homo sapiens]	2	3	membrane; endoplasmic reticulum; Golgi; cytosol	regulation of biological process; metabolic process; cell organization and biogenesis	1.0657	4.16743	3.59424
45503472	unnamed protein product [Homo sapiens]	2	3			0.760637	4.16024	3.53957
119590361	exocyst complex component 8 [Homo sapiens]	4	11	cytoplasm; endosome; cytosol; membrane	cell organization and biogenesis; transport; metabolic process	0.81141	4.15035	3.63839
119583067	ubiquilin 1, isoform CRA_d [Homo sapiens]	5	30	proteasome; cytoplasm; vacuole; endoplasmic reticulum; membrane	regulation of biological process; metabolic process; response to stimulus; cell communication	0.931612	4.07218	3.36442
10437018	unnamed protein product [Homo sapiens]	2	3	cytoplasm		1.07089	4.01365	3.56716
683688267	MHC class I antigen, partial [Homo sapiens]	3	5	membrane; endoplasmic reticulum; Golgi; cell surface	regulation of biological process; defense response; response to stimulus	1.12352	3.94278	3.68743
578826162	PREDICTED: sphingosine-1-phosphate phosphatase 1 isoform X1 [Homo sapiens]	2	3	membrane	metabolic process; regulation of biological process; response to stimulus	0.846328	3.9295	3.64439
10863889	U4/U6.U5 tri-snRNP-associated protein 1 [Homo sapiens]	9	24	nucleus; spliceosomal complex; cytoplasm; Golgi; cytosol	cell organization and biogenesis; metabolic process; regulation of biological process; response to stimulus	0.956904	3.92351	3.59882
62202489	CIP29 protein [Homo sapiens]	3	11	nucleus	metabolic process; regulation of biological process; transport	0.822468	3.91919	3.79204
119596943	bin3, bicoid-interacting 3, homolog (Drosophila), isoform CRA_b [Homo sapiens]	4	10	cytoplasm	regulation of biological process; metabolic process	1.01123	3.87171	3.80237
40046984	unnamed protein product [Homo sapiens]	3	12			1.07864	3.84343	3.51431
119604880	A kinase (PRKA) anchor protein 8 [Homo sapiens]	2	4	nucleus; mitochondrion; Golgi; membrane	cell organization and biogenesis; regulation of biological process; response to stimulus	0.852716	3.83561	3.42509
193788405	unnamed protein product [Homo sapiens]	3	7	cytosol	transport; response to stimulus; regulation of biological process; cell differentiation; cell organization and biogenesis	0.874346	3.83293	3.3379
221039692	unnamed protein product [Homo sapiens]	2	3	cytoplasm	metabolic process; regulation of biological process; cell differentiation	0.869927	3.77258	3.4717
194378732	unnamed protein product [Homo sapiens]	2	10	proteasome; endoplasmic reticulum; cytosol; membrane	metabolic process; regulation of biological process; response to stimulus; cell death; cellular component movement; defense response	0.94724	3.75867	4.01858
194382516	unnamed protein product [Homo sapiens]	2	3	nucleus	metabolic process	0.787222	3.64969	3.69431
194376368	unnamed protein product [Homo sapiens]	3	8	nucleus; cytosol		1.14001	3.64057	3.61054
194375301	unnamed protein product, partial [Homo sapiens]	2	2	cell surface	cellular component movement; response to stimulus; regulation of biological process; cell death	1.11883	3.59342	3.47585
119608340	argininosuccinate synthetase, isoform CRA_c [Homo sapiens]	5	10	nucleus; cytoplasm; membrane; vacuole; endoplasmic reticulum; cytosol	metabolic process; defense response; response to stimulus; regulation of biological process	0.989934	3.58845	2.91034
5262627	hypothetical protein, partial [Homo sapiens]	9	20	nucleus; cytoplasm	metabolic process; regulation of biological process; response to stimulus; cell communication	0.936109	3.56846	3.36264
119631836	plakophilin 4, isoform CRA_g [Homo sapiens]	11	25	cytoplasm; cytoskeleton; membrane	cell organization and biogenesis; cell communication; regulation of biological process	0.94214	3.56642	3.40226
194373969	unnamed protein product [Homo sapiens]	6	20	nucleus	metabolic process	0.922738	3.55757	3.29866
119587784	myeloid/lymphoid or mixed-lineage leukemia (trithorax homolog, Drosophila), isoform CRA_a [Homo sapiens]	3	4	nucleus; cytoplasm	metabolic process; response to stimulus; regulation of biological process; cell organization and biogenesis; cell death	0.823024	3.54173	3.06811
5803165	protein transport protein Sec61 subunit beta [Homo sapiens]	3	15	endoplasmic reticulum; membrane; cytosol	transport; metabolic process; cell organization and biogenesis; regulation of biological process; response to stimulus	1.13437	3.54131	2.67698
119618403	TRAF-type zinc finger domain containing 1, isoform CRA_a [Homo sapiens]	3	7		response to stimulus; regulation of biological process	0.949106	3.53955	3.46549
17046373	SON DNA binding protein isoform A [Homo sapiens]	7	35		cell organization and biogenesis; metabolic process; regulation of biological process	1.03816	3.49233	2.76007
20198487	182kDa tankyrase1-binding protein [Homo sapiens]	7	17	nucleus; cytoplasm; cytosol; cytoskeleton; membrane	metabolic process; cell organization and biogenesis	0.898136	3.45098	3.21753
194386598	unnamed protein product, partial [Homo sapiens]	4	10	nucleus; cytoplasm; cytosol; membrane	regulation of biological process; metabolic process; cell death; cell organization and biogenesis; cell differentiation	0.807156	3.44439	3.00526
119595010	RAD9 homolog A (S. pombe), isoform CRA_a [Homo sapiens]	2	3	nucleus; cytoplasm	response to stimulus; metabolic process; regulation of biological process	0.965946	3.44317	3.311
119594956	copper chaperone for superoxide dismutase, isoform CRA_b [Homo sapiens]	2	5	nucleus; cytoplasm; cytosol	response to stimulus; metabolic process; transport; regulation of biological process	1.01831	3.4191	3.28473
578812164	PREDICTED: cell division cycle 5-like protein isoform X1 [Homo sapiens]	3	10	nucleus; cytoplasm; membrane; spliceosomal complex	metabolic process; response to stimulus; regulation of biological process	1.11663	3.4089	3.09173
34783559	SRA1 protein, partial [Homo sapiens]	2	5	nucleus; cytoplasm; membrane; cytoskeleton	metabolic process; regulation of biological process; cell death; cell proliferation; cell differentiation	0.915871	3.40224	3.26354
767999073	PREDICTED: lisH domain and HEAT repeat-containing protein KIAA1468 isoform X8 [Homo sapiens]	3	6			0.958991	3.3586	3.72588
119601313	hCG2028654 [Homo sapiens]	2	4	ribosome	metabolic process	0.853633	3.33164	3.13868
194380934	unnamed protein product [Homo sapiens]	5	35	nucleus; membrane	metabolic process; regulation of biological process; cell growth	0.98354	3.26446	3.43966
15426553	ADD1 protein [Homo sapiens]	3	9	nucleus; cytosol; cytoskeleton; membrane	cell organization and biogenesis; cellular homeostasis; cell death; metabolic process; cell differentiation; regulation of biological process; response to stimulus; transport	1.18625	3.24912	3.28998
119629777	chromosome 21 open reading frame 70, isoform CRA_f, partial [Homo sapiens]	2	4			0.984604	3.24572	3.03181
221039400	unnamed protein product [Homo sapiens]	9	23	nucleus	cell organization and biogenesis; metabolic process; regulation of biological process; response to stimulus	0.886417	3.24133	3.2911
118572613	serine/arginine repetitive matrix protein 2 [Homo sapiens]	20	82	nucleus; spliceosomal complex	metabolic process	0.90133	3.23752	2.63912
119569848	TruB pseudouridine (psi) synthase homolog 1 (E. coli) [Homo sapiens]	2	4		metabolic process	1.0176	3.22457	2.67024
119590866	microtubule-associated protein 2, isoform CRA_d [Homo sapiens]	2	6	cytoplasm; endoplasmic reticulum; cytoskeleton	cell organization and biogenesis; response to stimulus	0.846791	3.22337	3.2045
20987470	PHRF1 protein, partial [Homo sapiens]	3	8	membrane	metabolic process	0.877136	3.18605	2.92096
119579083	PC4 and SFRS1 interacting protein 1, isoform CRA_c [Homo sapiens]	5	12	nucleus; cytosol	cell organization and biogenesis; metabolic process; regulation of biological process; response to stimulus	0.853941	3.18267	2.97306
116812577	putative RNA-binding protein Luc7-like 2 isoform 1 [Homo sapiens]	5	29	nucleus; spliceosomal complex	cell organization and biogenesis	0.86444	3.18059	2.41494
767974349	PREDICTED: protein phosphatase 1 regulatory subunit 12A isoform X13 [Homo sapiens]	5	12	chromosome; cytoplasm; cytosol; cytoskeleton	metabolic process; cell organization and biogenesis; regulation of biological process; response to stimulus	0.86908	3.14335	2.94184
119594233	glycine-N-acyltransferase-like 2, isoform CRA_a [Homo sapiens]	2	3	mitochondrion; endoplasmic reticulum	metabolic process	0.838369	3.14205	3.04936
119611304	BAT2 domain containing 1, isoform CRA_a [Homo sapiens]	3	6	membrane	cell differentiation	0.846228	3.12126	2.86474
56474877	myocyte enhancer factor 2D/deleted in azoospermia associated protein 1 fusion protein [Homo sapiens]	4	11	nucleus	metabolic process; regulation of biological process	0.944551	3.11996	2.57293
122919923	Chain X, Crystal Structure Of Human Alpha 1,6-fucosyltransferase, Fut8	8	18			0.948951	3.04145	3.04714
8655623	hypothetical protein, partial [Homo sapiens]	2	3	cytoplasm; cytoskeleton	metabolic process; regulation of biological process	0.956064	3.01865	2.73425
289520942	ataxin 3 variant ao, partial [Homo sapiens]	2	3	nucleus; cytoplasm; organelle lumen; membrane; cytosol	cell organization and biogenesis; metabolic process; response to stimulus; regulation of biological process; cell communication	0.867293	3.0077	2.42295
767981038	PREDICTED: YLP motif-containing protein 1 isoform X2 [Homo sapiens]	6	18	nucleus; cytoplasm	regulation of biological process; metabolic process	0.836223	2.99204	2.77858
66731527	hemoglobin beta chain, partial [Homo sapiens]	2	6	extracellular; cytosol; organelle lumen	transport; coagulation; regulation of biological process; response to stimulus; metabolic process; cell organization and biogenesis	0.847952	2.98415	2.85449
767941079	PREDICTED: nuclear pore complex protein Nup153 isoform X3 [Homo sapiens]	4	7	cytoplasm; membrane	metabolic process; cell organization and biogenesis; transport; regulation of biological process; response to stimulus	0.80755	2.97996	2.93068
119597757	dUTP pyrophosphatase, isoform CRA_c [Homo sapiens]	4	11	nucleus; cytoplasm; mitochondrion	metabolic process	0.906695	2.97948	2.65585
47678727	TST [Homo sapiens]	2	5	mitochondrion; membrane; organelle lumen	metabolic process; cell differentiation; transport	1.05816	2.95736	2.98331
767943768	PREDICTED: ralBP1-associated Eps domain-containing protein 1 isoform X6 [Homo sapiens]	2	3	membrane		0.883587	2.94753	2.28109
119624115	ral guanine nucleotide dissociation stimulator-like 2, isoform CRA_c [Homo sapiens]	2	6		regulation of biological process; response to stimulus	0.818946	2.93966	2.50185
189055353	unnamed protein product [Homo sapiens]	3	7	mitochondrion; organelle lumen	metabolic process	0.988056	2.91561	2.62873
189053118	unnamed protein product [Homo sapiens]	4	34	nucleus; cytoplasm; cytosol; ribosome; membrane	cell organization and biogenesis; metabolic process; transport	1.07749	2.90551	3.29017
525317098	MUC5AC, partial [Homo sapiens]	4	6	cytoplasm; organelle lumen	metabolic process; cell organization and biogenesis; regulation of biological process; response to stimulus	0.939501	2.88058	3.28637
33150824	Ser/Arg-related nuclear matrix protein [Homo sapiens]	2	16	nucleus; cytosol; spliceosomal complex	metabolic process; transport	0.898036	2.87362	3.53012
119577800	interferon regulatory factor 2 binding protein 1 [Homo sapiens]	5	13	nucleus	metabolic process; regulation of biological process	0.89725	2.868	2.00786
767908156	PREDICTED: lysine-specific demethylase 5B isoform X2 [Homo sapiens]	2	3	nucleus; cytoplasm	cell organization and biogenesis; metabolic process; regulation of biological process	0.977152	2.85888	2.37204
119588265	hCG1990378, isoform CRA_a [Homo sapiens]	11	31		metabolic process	1.0577	2.85166	2.71938
312434015	histone acetyltransferase KAT7 isoform 4 [Homo sapiens]	2	4	nucleus; cytoplasm	metabolic process; cell organization and biogenesis; regulation of biological process	0.863239	2.84914	2.22662
189055126	unnamed protein product [Homo sapiens]	3	33		regulation of biological process	0.97044	2.83213	2.68368
119590025	Williams-Beuren syndrome chromosome region 1, isoform CRA_a [Homo sapiens]	4	21	cytoplasm; cytosol; membrane	metabolic process; regulation of biological process; reproduction	1.04401	2.83094	2.83864
39644512	PUM2 protein, partial [Homo sapiens]	2	4	cytoplasm; membrane	regulation of biological process; cell organization and biogenesis	0.777129	2.83018	2.45025
119593148	emerin (Emery-Dreifuss muscular dystrophy), isoform CRA_a [Homo sapiens]	6	46	nucleus; membrane; endoplasmic reticulum	cell organization and biogenesis; regulation of biological process; cell differentiation; response to stimulus	0.843584	2.82231	2.53062
41350084	unknown [Homo sapiens]	2	4	nucleus; ribosome; membrane	metabolic process; regulation of biological process	0.900509	2.79951	2.44203
187609788	truncated plakophilin-2 [Homo sapiens]	6	10	nucleus; membrane	cell organization and biogenesis; regulation of biological process; cell communication	0.87247	2.76401	2.50332
189055026	unnamed protein product [Homo sapiens]	17	153	nucleus; cytoplasm; cytosol; membrane	transport	1.07133	2.74873	2.99178
18916821	KIAA1966 protein, partial [Homo sapiens]	2	2	nucleus	cell organization and biogenesis	1.10555	2.72288	2.71323
124504420	HLA-DQB1 protein, partial [Homo sapiens]	2	4	membrane	response to stimulus; regulation of biological process	0.748155	2.71325	2.70489
111600276	ITGB4 protein [Homo sapiens]	9	19	nucleus; membrane; cell surface	metabolic process; cell communication; regulation of biological process; response to stimulus; cell organization and biogenesis; cell differentiation; cellular component movement	0.857403	2.71307	2.45153
34534877	unnamed protein product, partial [Homo sapiens]	2	3	nucleus	cell organization and biogenesis; metabolic process; regulation of biological process	0.922925	2.7117	2.06835
6330129	KIAA1157 protein, partial [Homo sapiens]	3	14	nucleus; cytoplasm	metabolic process	0.918427	2.70716	2.37548
34147621	AMP deaminase 2 isoform 2 [Homo sapiens]	5	9	cytosol	metabolic process	0.904907	2.70379	2.47572
158260761	unnamed protein product [Homo sapiens]	5	12	nucleus; cytoplasm; membrane	defense response; response to stimulus	1.03376	2.70105	1.89615
194385442	unnamed protein product [Homo sapiens]	4	16	nucleus; cytoplasm; cytosol; membrane	regulation of biological process; metabolic process; response to stimulus; development	0.883811	2.6998	2.19773
303227926	matrin-3 isoform a [Homo sapiens]	15	135	nucleus; membrane	regulation of biological process	0.951898	2.69433	2.7515
530406378	PREDICTED: transducin-like enhancer protein 3 isoform X14 [Homo sapiens]	11	46	nucleus	metabolic process; regulation of biological process; response to stimulus	0.986968	2.68936	2.46794
767944700	PREDICTED: zinc finger protein 316 isoform X1 [Homo sapiens]	3	6	nucleus	metabolic process; regulation of biological process	0.985898	2.68063	2.28682
768004840	PREDICTED: scaffold attachment factor B2 isoform X1 [Homo sapiens]	10	17	cytoplasm	metabolic process; regulation of biological process	0.948903	2.67078	2.86773
119587206	conserved nuclear protein NHN1, isoform CRA_d, partial [Homo sapiens]	2	6			1.04902	2.67019	2.3682
194380716	unnamed protein product [Homo sapiens]	3	10	membrane; nucleus; cytoplasm; Golgi; cytosol	regulation of biological process; metabolic process; response to stimulus; transport; cell organization and biogenesis	0.84204	2.65875	2.44949
733215333	TSC22 domain family protein 4 isoform a [Homo sapiens]	2	4	nucleus; cytoplasm	cell organization and biogenesis; metabolic process; regulation of biological process; response to stimulus; reproduction	0.861435	2.61964	2.39337
20149675	EF-hand domain-containing protein D2 [Homo sapiens]	2	4	membrane		0.919663	2.61879	2.73573
768045922	PREDICTED: TATA-binding protein-associated factor 2N isoform X2 [Homo sapiens]	6	32	nucleus; cytoplasm	regulation of biological process	0.927062	2.61175	2.69367
194383736	unnamed protein product [Homo sapiens]	4	8	membrane	metabolic process; regulation of biological process	0.940375	2.59823	2.37324
119572886	nitric oxide synthase interacting protein, isoform CRA_a [Homo sapiens]	2	4	membrane; nucleus; cytoplasm; cytosol	metabolic process; regulation of biological process	0.856164	2.59537	2.5146
56967119	Chain B, Structure Of Human Annexin A2 In The Presence Of Calcium Ions	11	63			0.991094	2.57824	2.78121
118137804	Chain B, Structure Of Activated G-alpha-i1 Bound To A Nucleotide- State-selective Peptide: Minimal Determinants For Recognizing The Active Form Of A G Protein Alpha Subunit	5	15		regulation of biological process; response to stimulus	0.983598	2.57223	2.23915
119629875	DNA segment on chromosome 21 (unique) 2056 expressed sequence, isoform CRA_a [Homo sapiens]	4	10	nucleus	metabolic process	0.746382	2.56895	2.40955
52545881	hypothetical protein, partial [Homo sapiens]	4	13		metabolic process; regulation of biological process; cell death	0.866725	2.56739	2.59464
40977774	unnamed protein product, partial [Homo sapiens]	2	3			0.994761	2.56483	2.63225
193785114	unnamed protein product [Homo sapiens]	2	3			1.2024	2.56382	2.67971
119579589	DEAH (Asp-Glu-Ala-His) box polypeptide 38, isoform CRA_f [Homo sapiens]	3	5	nucleus; cytoplasm; membrane; spliceosomal complex	metabolic process; transport	0.819924	2.56061	2.12172
194382964	unnamed protein product [Homo sapiens]	7	41	membrane	response to stimulus; cell proliferation; regulation of biological process	0.899505	2.55199	2.46776
119618737	similar to splicing factor, arginine/serine-rich 4, isoform CRA_e [Homo sapiens]	3	9			0.952716	2.53469	1.9933
119586215	CTAGE family, member 5, isoform CRA_h [Homo sapiens]	2	3	membrane	transport; metabolic process; regulation of biological process; cell organization and biogenesis	0.854449	2.52954	2.27774
47678417	dJ1104E15.4 [Homo sapiens]	2	7	nucleus; cytoplasm; ribosome		0.844746	2.51758	2.20362
767965549	PREDICTED: ribosomal RNA-processing protein 8 isoform X1 [Homo sapiens]	3	4	nucleus; cytoplasm; membrane	regulation of biological process; metabolic process; cell organization and biogenesis; cell communication; response to stimulus	0.983621	2.50982	2.06161
767984370	PREDICTED: myelin expression factor 2 isoform X5 [Homo sapiens]	7	21	nucleus; cytoplasm	metabolic process; cell differentiation	0.789063	2.5034	2.30375
887492907	Chain c, Structure Of The Hcv Ires Bound To The Human Ribosome	3	45			1.66902	2.49033	2.49052
115528752	SLFN5 protein [Homo sapiens]	5	10	nucleus	cell differentiation	1.01101	2.4895	2.58704
196049889	Chain D, Crystal Structure Of Human 3-Oxoacid Coa Transferase 1	6	22		metabolic process	1.36371	2.47868	2.49521
34364857	hypothetical protein, partial [Homo sapiens]	2	3	cytosol; membrane	regulation of biological process; response to stimulus; cellular component movement; coagulation; cell organization and biogenesis; defense response	0.888693	2.47329	2.20369
119580460	target of myb1 (chicken), isoform CRA_d [Homo sapiens]	3	7	cytoplasm; endosome; cytosol; membrane	transport	0.868448	2.46611	2.5051
194378718	unnamed protein product [Homo sapiens]	5	16			0.898387	2.46544	2.10293
119569959	adducin 3 (gamma), isoform CRA_b [Homo sapiens]	5	13	chromosome; cytoplasm; cytosol; cytoskeleton; membrane	response to stimulus; transport	1.08895	2.46327	2.29727
194387344	unnamed protein product [Homo sapiens]	2	6	cytoplasm	transport; response to stimulus; metabolic process; regulation of biological process	0.945307	2.45779	2.67736
578805860	PREDICTED: CLIP-associating protein 2 isoform X31 [Homo sapiens]	9	16	chromosome; cytoplasm; Golgi; cytosol; membrane	cell organization and biogenesis; regulation of biological process; response to stimulus; cellular component movement; cell division	0.916864	2.45087	2.19053
578805846	PREDICTED: CLIP-associating protein 2 isoform X22 [Homo sapiens]	9	16	chromosome; cytoplasm; Golgi; cytosol; membrane	cell organization and biogenesis; regulation of biological process; response to stimulus; cellular component movement; cell division	0.858043	2.45087	2.19053
767940405	PREDICTED: alanine--tRNA ligase, mitochondrial isoform X1 [Homo sapiens]	11	28	mitochondrion; cytosol	metabolic process; cell organization and biogenesis	0.920152	2.43713	2.21091
40977708	unnamed protein product, partial [Homo sapiens]	4	26			1.06998	2.43627	2.56517
194386958	unnamed protein product [Homo sapiens]	2	6	nucleus; spliceosomal complex; cytoplasm	metabolic process; regulation of biological process	0.844409	2.4323	2.26296
119603027	iduronidase, alpha-L-, isoform CRA_a [Homo sapiens]	2	3	organelle lumen	cell organization and biogenesis; metabolic process	0.78315	2.42896	2.31214
530427503	PREDICTED: heterogeneous nuclear ribonucleoprotein M isoform X2 [Homo sapiens]	25	196	spliceosomal complex; membrane	metabolic process	0.925222	2.41317	1.96732
119609977	chromobox homolog 8 (Pc class homolog, Drosophila) [Homo sapiens]	2	7	nucleus	regulation of biological process; metabolic process; cell organization and biogenesis; response to stimulus	1.10995	2.40251	2.49722
815890944	Golgi integral membrane protein 4 isoform 2 [Homo sapiens]	3	9	Golgi; organelle lumen; membrane	transport	0.873951	2.38211	2.09681
767912368	PREDICTED: TAF5-like RNA polymerase II p300/CBP-associated factor-associated factor 65 kDa subunit 5L isoform X3 [Homo sapiens]	2	3		cell organization and biogenesis; regulation of biological process; metabolic process	0.95551	2.37766	2.05191
33873325	KHDRBS1 protein [Homo sapiens]	4	36	nucleus; cytoplasm; membrane	metabolic process; regulation of biological process; response to stimulus; cell proliferation	0.952275	2.37665	2.28604
47939143	YBX1 protein, partial [Homo sapiens]	5	53	nucleus; spliceosomal complex; cytoplasm; membrane	regulation of biological process; metabolic process	0.90693	2.36204	1.86895
3327036	KIAA0611 protein, partial [Homo sapiens]	3	5	endosome; membrane	transport; metabolic process; cell organization and biogenesis	0.933071	2.34533	2.37907
3135309	leucin rich neuronal protein [Homo sapiens]	4	7			1.00952	2.34255	2.07716
194386148	unnamed protein product [Homo sapiens]	4	6	nucleus; cytoplasm; membrane	metabolic process; response to stimulus; cell organization and biogenesis	0.825867	2.34062	2.45233
158255928	unnamed protein product [Homo sapiens]	2	6	nucleus	metabolic process; regulation of biological process	0.984131	2.32642	2.467
194389174	unnamed protein product [Homo sapiens]	7	53	mitochondrion; vacuole; organelle lumen	metabolic process; cell organization and biogenesis; cell differentiation; regulation of biological process; response to stimulus	1.00624	2.3219	2.08387
38512201	CLIP1 protein, partial [Homo sapiens]	2	4	chromosome; cytoplasm; endosome; cytosol; cytoskeleton; membrane	cell organization and biogenesis; regulation of biological process; response to stimulus; transport	0.864944	2.31858	2.09859
767983141	PREDICTED: ATP-dependent Clp protease ATP-binding subunit clpX-like, mitochondrial isoform X1 [Homo sapiens]	2	10	cytoplasm; mitochondrion; membrane; organelle lumen	metabolic process; regulation of biological process	0.968365	2.31843	2.42406
194384398	unnamed protein product [Homo sapiens]	13	41	chromosome; nucleus	cell organization and biogenesis; regulation of biological process; response to stimulus	0.925022	2.30599	2.28698
15530262	PCNP protein [Homo sapiens]	3	6	nucleus	metabolic process	0.88044	2.29279	1.70684
34533483	unnamed protein product [Homo sapiens]	3	4	mitochondrion; membrane	transport; regulation of biological process; cell organization and biogenesis; cellular homeostasis; response to stimulus	0.97842	2.29193	2.69435
530371509	PREDICTED: leucine-rich repeat flightless-interacting protein 1 isoform X35 [Homo sapiens]	4	9	nucleus; cytoplasm; cytosol; cytoskeleton; membrane	metabolic process; regulation of biological process; defense response; response to stimulus	0.991373	2.2883	2.04291
119572226	exosome component 6 [Homo sapiens]	2	7	nucleus; cytoplasm; cytosol	metabolic process; regulation of biological process	0.873662	2.28679	2.0745
189065543	unnamed protein product [Homo sapiens]	2	3	extracellular; membrane	cellular component movement; response to stimulus; development; cell differentiation; regulation of biological process	1.05338	2.28229	2.32294
119583600	hook homolog 3 (Drosophila), isoform CRA_a [Homo sapiens]	4	9	cytoplasm; Golgi	cell organization and biogenesis; transport; regulation of biological process	0.998443	2.26687	2.08945
10732642	unknown [Homo sapiens]	2	3	cytoplasm		0.874015	2.2626	2.31812
16554150	unnamed protein product [Homo sapiens]	2	3	nucleus; membrane	regulation of biological process	0.902904	2.25712	2.01639
14035798	unnamed protein product [Homo sapiens]	3	11			1.05248	2.25519	1.77577
119574316	nudE nuclear distribution gene E homolog 1 (A. nidulans), isoform CRA_a [Homo sapiens]	5	9	chromosome; cytoplasm; cytosol; cytoskeleton; membrane	cell organization and biogenesis; cellular component movement; regulation of biological process; response to stimulus; cell proliferation; transport; cell division	0.867231	2.24326	2.03567
768002942	PREDICTED: transcriptional repressor p66-alpha isoform X2 [Homo sapiens]	3	8	nucleus	regulation of biological process; metabolic process	0.907943	2.24298	1.83923
119624554	kinesin light chain 4, isoform CRA_c [Homo sapiens]	2	4	cytoplasm	metabolic process	0.813243	2.23851	1.93775
767926758	PREDICTED: lipoma-preferred partner isoform X5 [Homo sapiens]	3	11	nucleus; cytoplasm; membrane		1.04223	2.23709	2.25918
14042566	unnamed protein product [Homo sapiens]	2	4	membrane	cellular component movement; cell organization and biogenesis; regulation of biological process; response to stimulus; cell growth	1.12959	2.219	1.99216
530384720	PREDICTED: heterogeneous nuclear ribonucleoproteins A2/B1 isoform X1 [Homo sapiens]	17	478	nucleus; spliceosomal complex; cytoplasm; membrane	regulation of biological process; metabolic process; transport	0.973273	2.21686	2.09983
119588985	hCG2043060, partial [Homo sapiens]	2	3		metabolic process	0.955853	2.20958	2.02605
119572374	ataxin 2-like, isoform CRA_b [Homo sapiens]	5	12	cytoplasm; membrane	metabolic process; regulation of biological process; cell organization and biogenesis	0.919232	2.19292	2.24175
193786979	unnamed protein product [Homo sapiens]	2	4	nucleus; cytoskeleton		1.07082	2.19116	2.36045
40043210	unnamed protein product, partial [Homo sapiens]	6	30			1.17025	2.18419	1.98343
119622728	plakophilin 3, isoform CRA_b [Homo sapiens]	19	108	nucleus; membrane	cell organization and biogenesis	1.00434	2.17388	1.98019
62087532	arginine/serine-rich splicing factor 6 variant, partial [Homo sapiens]	9	53		metabolic process; regulation of biological process; cell organization and biogenesis; transport	0.910178	2.17372	1.93019
119623856	HLA-B associated transcript 2, isoform CRA_d [Homo sapiens]	4	13	nucleus; cytoplasm; membrane		0.917086	2.1698	2.28667
767960309	PREDICTED: partitioning defective 3 homolog isoform X18 [Homo sapiens]	7	16	cytosol; membrane	cell organization and biogenesis; cellular component movement; transport; regulation of biological process; response to stimulus; cell division	0.876772	2.16693	1.97296
38014171	WD repeat domain 18 [Homo sapiens]	6	19	cytoplasm	development	1.07952	2.16023	2.05861
119605397	drebrin 1, isoform CRA_c, partial [Homo sapiens]	5	35	cytoplasm; membrane; cytoskeleton	cell organization and biogenesis; cell communication; regulation of biological process; cell proliferation	0.957839	2.15658	2.40904
672883666	Chain B, Structure Of The Human Sjogren Larsson Syndrome Enzyme Fatty Aldehyde Dehydrogenase (faldh)	7	26			1.08555	2.1345	2.11549
119616802	pleckstrin homology domain containing, family A member 5, isoform CRA_d [Homo sapiens]	4	6	cytoplasm; cytosol; membrane		0.971454	2.13423	2.15064
37594610	alpha-methyl-acyl-CoA racemase IIAs [Homo sapiens]	5	26	cytoplasm; mitochondrion; organelle lumen	metabolic process	0.906622	2.13011	2.00458
119595046	phosphatidylinositol transfer protein, membrane-associated 1, isoform CRA_c [Homo sapiens]	6	13	cytoplasm; membrane	metabolic process; transport; regulation of biological process; response to stimulus	0.974061	2.11874	1.99257
119596291	translocase of outer mitochondrial membrane 34, isoform CRA_a [Homo sapiens]	3	12	nucleus; cytoplasm; membrane	transport	1.06371	2.11669	2.16155
193786097	unnamed protein product [Homo sapiens]	2	5	nucleus; cytoplasm; membrane	metabolic process; response to stimulus	1.06546	2.1037	2.11099
10434872	unnamed protein product [Homo sapiens]	2	4	nucleus	metabolic process; regulation of biological process	0.905153	2.09949	1.92362
119585587	ribosomal protein L29, isoform CRA_a [Homo sapiens]	2	5	cytosol; ribosome; membrane	metabolic process; cell organization and biogenesis; transport	0.838786	2.09684	2.06124
15929432	MAP4 protein [Homo sapiens]	6	19	cytoplasm; membrane; cytoskeleton	cell organization and biogenesis; cellular component movement; cell division	1.04647	2.09551	1.58985
119569102	pleckstrin homology domain interacting protein, isoform CRA_a [Homo sapiens]	10	20	nucleus	regulation of biological process; transport; cell organization and biogenesis; response to stimulus	1.01358	2.09471	1.99822
767925942	PREDICTED: segment polarity protein dishevelled homolog DVL-3 isoform X2 [Homo sapiens]	3	12	cytosol	regulation of biological process; development; response to stimulus	0.853955	2.09342	1.86479
189053553	unnamed protein product [Homo sapiens]	2	5	extracellular	cell organization and biogenesis	0.820257	2.09062	1.76661
4995299	2-methylacyl-CoA racemase [Homo sapiens]	2	11	cytoplasm; mitochondrion; organelle lumen	metabolic process	1.13553	2.08383	1.7509
221044578	unnamed protein product [Homo sapiens]	4	8		transport	0.871784	2.08163	1.85129
119611160	microsomal glutathione S-transferase 3, isoform CRA_b [Homo sapiens]	4	38	membrane	metabolic process; regulation of biological process; response to stimulus	1.02691	2.07808	1.84804
733606164	transducin-like enhancer protein 1 isoform 3 [Homo sapiens]	8	27	nucleus; cytoplasm; cytosol	regulation of biological process; metabolic process; response to stimulus; development	1.00252	2.07598	2.0089
119569767	BCL2-associated athanogene 3, isoform CRA_a [Homo sapiens]	3	4	cytoplasm; cytosol; membrane	metabolic process; regulation of biological process; response to stimulus	0.828048	2.06919	2.17631
254028240	serine/threonine-protein kinase MARK2 isoform f [Homo sapiens]	6	12	nucleus; mitochondrion; membrane	metabolic process; cellular component movement; regulation of biological process; response to stimulus	0.800283	2.06518	1.80717
119580922	SNAP25-interacting protein [Homo sapiens]	3	5	cytoplasm; cytoskeleton	transport; regulation of biological process; cell organization and biogenesis	0.900104	2.05775	2.19503
20151155	Chain B, Crystal Structure Of The 53bp1 Brct Region Complexed To Tumor Suppressor P53	2	3			1.0299	2.05511	1.8997
10434265	unnamed protein product [Homo sapiens]	4	7	cytoplasm; membrane	metabolic process	1.01328	2.04884	1.96791
194387104	unnamed protein product [Homo sapiens]	3	7	nucleus; cytoplasm	metabolic process; regulation of biological process	1.00221	2.0442	1.97529
530427505	PREDICTED: heterogeneous nuclear ribonucleoprotein M isoform X3 [Homo sapiens]	26	199	spliceosomal complex; membrane	metabolic process	0.925203	2.03612	1.79883
119606540	methionine sulfoxide reductase B2, isoform CRA_b [Homo sapiens]	2	4	mitochondrion	regulation of biological process; response to stimulus; cell organization and biogenesis; metabolic process	0.975959	2.02569	1.72948
27462076	MSTP059 [Homo sapiens]	2	3	nucleus	regulation of biological process; metabolic process	0.907628	2.0208	1.73069
193788404	unnamed protein product [Homo sapiens]	2	2	nucleus	metabolic process; regulation of biological process	1.06494	2.00498	2.22165
119626730	latrophilin 2, isoform CRA_e [Homo sapiens]	5	9	membrane	regulation of biological process; response to stimulus	0.788591	2.00203	2.03184
15680064	Stathmin 1/oncoprotein 18 [Homo sapiens]	4	23	cytoplasm; cytosol; membrane	cell organization and biogenesis; regulation of biological process; response to stimulus	1.08009	2.00152	1.98666
767925520	PREDICTED: insulin-like growth factor 2 mRNA-binding protein 2 isoform X5 [Homo sapiens]	2	2	nucleus; cytoplasm; cytosol; cytoskeleton	metabolic process; regulation of biological process; transport	1.07113	1.99948	2.05444
119589845	hCG22695, isoform CRA_d [Homo sapiens]	2	11		transport	0.925867	1.98886	1.8318
119592989	ribosomal protein S5, isoform CRA_b [Homo sapiens]	7	44	cytosol; membrane	cell organization and biogenesis; metabolic process; regulation of biological process; transport	1.05785	1.98536	1.55982
116812620	protein FAM98C [Homo sapiens]	6	19			0.983209	1.9834	1.77754
731187974	Chain A, Crystal Structure Of The Non-phosphorylated Human Alpha1 Beta2 Gamma1 Holo-ampk Complex	6	13			0.94098	1.98172	1.39811
158256976	unnamed protein product [Homo sapiens]	2	4	cytoplasm	transport; regulation of biological process; response to stimulus	0.854358	1.97981	1.63177
189069289	unnamed protein product [Homo sapiens]	2	3	nucleus	regulation of biological process; metabolic process; cell organization and biogenesis; cell differentiation	1.17567	1.97871	1.72852
38502009	AGC-like kinases, partial [Homo sapiens]	2	3			0.847352	1.97742	1.81219
767981526	PREDICTED: zinc finger CCCH domain-containing protein 14 isoform X4 [Homo sapiens]	3	5	nucleus; cytoplasm	regulation of biological process	0.898216	1.97389	1.99085
21439460	unnamed protein product [Homo sapiens]	2	10			0.877701	1.97388	2.01188
119570570	multiple inositol polyphosphate histidine phosphatase, 1, isoform CRA_a [Homo sapiens]	3	7	endoplasmic reticulum; organelle lumen	metabolic process	1.02356	1.97374	1.70032
119575268	integrin, alpha 2 (CD49B, alpha 2 subunit of VLA-2 receptor), isoform CRA_b [Homo sapiens]	6	8	membrane; cell surface	cellular component movement; regulation of biological process; response to stimulus; coagulation; cell organization and biogenesis; cell differentiation	0.961881	1.96636	1.89833
119602310	nudix (nucleoside diphosphate linked moiety X)-type motif 14, isoform CRA_c, partial [Homo sapiens]	2	5	cytoplasm	metabolic process	1.14297	1.9633	1.51736
119594333	vacuolar protein sorting 37C (yeast), isoform CRA_c, partial [Homo sapiens]	2	6	membrane	transport; cell organization and biogenesis; metabolic process	0.909426	1.95721	1.6113
7018420	hypothetical protein [Homo sapiens]	2	2			0.835801	1.9534	1.74257
556695389	RNA polymerase-associated protein LEO1 isoform 2 [Homo sapiens]	2	8		metabolic process; cell organization and biogenesis; regulation of biological process; response to stimulus	0.728686	1.95005	2.0448
119601416	splicing factor, arginine/serine-rich 5, isoform CRA_e, partial [Homo sapiens]	3	27	nucleus; cytoplasm	metabolic process; cell organization and biogenesis; transport; response to stimulus; regulation of biological process	0.859519	1.94768	1.73887
756143026	Chain C, Crystal Structure Of Autophagic Snare Complex	2	5			0.775996	1.94735	1.78747
119594504	similar to RIKEN cDNA 1810059G22, isoform CRA_a [Homo sapiens]	2	2	membrane		0.921235	1.94671	1.73866
7020416	unnamed protein product [Homo sapiens]	4	15	cytoplasm; membrane; cytoskeleton	cell organization and biogenesis; regulation of biological process	0.948945	1.93737	1.78111
578838134	PREDICTED: peripheral plasma membrane protein CASK isoform X6 [Homo sapiens]	4	6	cytoplasm; cytosol; membrane; cytoskeleton	regulation of biological process; metabolic process; cell communication; transport; cell organization and biogenesis	0.98239	1.93703	1.86641
33337731	FWP010 [Homo sapiens]	3	15	nucleus; cytoplasm	cell organization and biogenesis; metabolic process; regulation of biological process	0.96704	1.93448	2.10612
194375490	unnamed protein product [Homo sapiens]	6	28	mitochondrion; membrane; endoplasmic reticulum	metabolic process	1.18359	1.92736	1.88073
10047271	KIAA1598 protein, partial [Homo sapiens]	2	4	cytoskeleton	cell organization and biogenesis; regulation of biological process; response to stimulus; cellular component movement	0.837418	1.92605	1.67799
119593368	RNA terminal phosphate cyclase domain 1, isoform CRA_b [Homo sapiens]	2	5	nucleus	metabolic process	1.34324	1.92039	1.33882
194386122	unnamed protein product [Homo sapiens]	14	156	nucleus; cell surface; membrane; spliceosomal complex	metabolic process; cell differentiation; regulation of biological process	1.00019	1.91332	2.03426
40977184	unnamed protein product, partial [Homo sapiens]	2	3			0.954224	1.91106	1.44553
578802758	PREDICTED: DNA (cytosine-5)-methyltransferase 3A isoform X6 [Homo sapiens]	2	4	chromosome; nucleus; cytoplasm	regulation of biological process; metabolic process; cell organization and biogenesis; response to stimulus; cell differentiation; cell death	0.805791	1.90722	1.86226
767968760	PREDICTED: cleavage and polyadenylation specificity factor subunit 7 isoform X4 [Homo sapiens]	8	42	nucleus; membrane	metabolic process; cell organization and biogenesis	0.864713	1.90458	1.70421
62087468	SAM domain- and HD domain-containing protein 1 variant, partial [Homo sapiens]	3	12	nucleus; membrane	metabolic process; response to stimulus; regulation of biological process; cell organization and biogenesis; defense response	1.16464	1.89744	1.99893
13279176	TRIOBP protein, partial [Homo sapiens]	2	2	nucleus; cytoplasm; cytoskeleton	cell organization and biogenesis; metabolic process; regulation of biological process; cell division	0.89723	1.89655	1.82127
119609361	WNK lysine deficient protein kinase 1, isoform CRA_d [Homo sapiens]	3	13	cytoplasm	metabolic process; transport; regulation of biological process; response to stimulus	0.812604	1.89176	1.87228
119622917	tumor suppressing subtransferable candidate 4, isoform CRA_b [Homo sapiens]	3	9			0.819615	1.88512	2.00193
194384146	unnamed protein product [Homo sapiens]	2	2			0.929588	1.885	1.69718
40040490	unnamed protein product, partial [Homo sapiens]	5	49			1.14962	1.8813	1.97904
40041836	unnamed protein product, partial [Homo sapiens]	3	22			0.959784	1.87743	1.82087
119618600	splicing factor, arginine/serine-rich 9 [Homo sapiens]	6	44	nucleus	metabolic process; cell organization and biogenesis; transport; regulation of biological process	1.01263	1.87627	1.9147
239781664	Chain A, The Crystal Structure Of The Reduced Form Of Human Ssadh	4	8		metabolic process	1.03633	1.86961	2.12869
119581779	sideroflexin 1, isoform CRA_a [Homo sapiens]	11	91	mitochondrion; membrane	transport; cell differentiation	1.08524	1.8689	1.75865
119592027	hCG1748748 [Homo sapiens]	2	3			0.926446	1.86532	1.56434
189067496	unnamed protein product [Homo sapiens]	12	133	cytosol	metabolic process; regulation of biological process; cell differentiation; cell organization and biogenesis	1.1658	1.86126	1.94762
119612312	hCG2008737 [Homo sapiens]	4	37			0.984964	1.85111	1.707
119579147	hCG2011540, isoform CRA_b [Homo sapiens]	2	8	nucleus	metabolic process; cell proliferation; cell differentiation; regulation of biological process	0.817454	1.85001	1.83185
8923920	core histone macro-H2A.2 [Homo sapiens]	7	23	chromosome; nucleus	regulation of biological process; cell organization and biogenesis	0.903054	1.84846	2.08028
119628418	brain abundant, membrane attached signal protein 1, isoform CRA_a [Homo sapiens]	2	5	nucleus; cytoplasm; cytoskeleton; membrane	regulation of biological process; cell organization and biogenesis; cell differentiation	0.866056	1.84075	1.43954
558757329	Golgi-associated plant pathogenesis-related protein 1 isoform b [Homo sapiens]	2	3	membrane; extracellular	regulation of biological process	0.982543	1.84043	1.51319
767909353	PREDICTED: myocyte-specific enhancer factor 2D isoform X5 [Homo sapiens]	4	9	nucleus; cytoplasm	cell differentiation; metabolic process; cell death; regulation of biological process	0.996063	1.83497	1.5288
221044434	unnamed protein product [Homo sapiens]	2	8	mitochondrion; organelle lumen; cytosol	metabolic process	0.950897	1.83464	1.76518
221045276	unnamed protein product [Homo sapiens]	2	3	cytoplasm; membrane	metabolic process; regulation of biological process; response to stimulus; coagulation	1.2484	1.83463	1.66192
194391390	unnamed protein product [Homo sapiens]	5	22	mitochondrion; organelle lumen	metabolic process	0.959162	1.83423	1.66904
90441834	PTGFRN protein, partial [Homo sapiens]	4	16	membrane; Golgi; cell surface	cell organization and biogenesis	1.03362	1.83346	1.79192
194375029	unnamed protein product [Homo sapiens]	3	4	nucleus; cytoplasm	metabolic process; cell organization and biogenesis; regulation of biological process	0.989489	1.83121	1.71007
119602217	eukaryotic translation initiation factor 5, isoform CRA_b [Homo sapiens]	2	2	nucleus; cytoplasm; cytosol; membrane	metabolic process; regulation of biological process	1.15421	1.83104	1.81
14916515	dystrobrevin alpha isoform 8 [Homo sapiens]	5	7	cytoplasm; membrane	regulation of biological process; response to stimulus; cell communication	0.885034	1.81916	1.72413
530367455	PREDICTED: rab11 family-interacting protein 5 isoform X3 [Homo sapiens]	4	8	membrane; cytoplasm; mitochondrion; endosome; Golgi	transport; regulation of biological process; response to stimulus	0.84813	1.81837	2.05478
767938645	PREDICTED: RUN and FYVE domain-containing protein 1 isoform X1 [Homo sapiens]	4	8	nucleus; cytoplasm; membrane	transport; regulation of biological process	0.828038	1.81812	1.75933
119591956	nucleolar protein 9 [Homo sapiens]	2	2	nucleus; membrane	metabolic process	1.1831	1.81556	1.62781
20385593	placental protein KG-20 [Homo sapiens]	3	5	nucleus; mitochondrion; membrane	regulation of biological process; response to stimulus; metabolic process; cell differentiation; cell organization and biogenesis	1.17121	1.81368	1.89228
119583360	acetyl-Coenzyme A acyltransferase 2 (mitochondrial 3-oxoacyl-Coenzyme A thiolase), isoform CRA_d [Homo sapiens]	3	5	cytoplasm; mitochondrion; membrane	cell organization and biogenesis; metabolic process; response to stimulus; regulation of biological process	0.988763	1.81291	1.75808
119605979	zinc finger protein 598, isoform CRA_e [Homo sapiens]	3	7			0.725462	1.80944	1.70297
119574400	ATP-binding cassette, sub-family F (GCN20), member 2, isoform CRA_c [Homo sapiens]	7	32	membrane	transport; metabolic process	0.824058	1.80844	1.74597
119604309	zinc finger CCCH-type, antiviral 1, isoform CRA_b, partial [Homo sapiens]	5	10	nucleus; cytoplasm; vacuole; endosome; Golgi	metabolic process; response to stimulus; regulation of biological process; defense response	0.825511	1.79837	1.65639
49256577	Kinesin light chain 3 [Homo sapiens]	3	8	cytoplasm	cellular component movement; transport; metabolic process	0.970418	1.78688	1.70312
119603504	engulfment and cell motility 3, isoform CRA_b [Homo sapiens]	3	8	cytoplasm; cytoskeleton	transport; cell death; cellular component movement	0.973599	1.7835	1.81224
13509323	ribosomal protein L27a [Homo sapiens]	4	23	cytosol; ribosome; membrane	metabolic process; cell organization and biogenesis; transport	1.12283	1.78338	1.65924
288965803	Chain B, Human Sumo E1~sumo1-amp Tetrahedral Intermediate Mimic	2	12		metabolic process	1.0346	1.78118	1.54648
221040692	unnamed protein product [Homo sapiens]	2	6		regulation of biological process; metabolic process	0.895649	1.77926	1.77111
9954649	XRCC1 DNA repair protein, partial [Homo sapiens]	3	8		metabolic process; response to stimulus	0.92732	1.77584	1.6355
194382840	unnamed protein product [Homo sapiens]	11	54	nucleus	metabolic process; regulation of biological process	0.905289	1.77286	1.68838
6730223	Chain D, Crystal Structure Of Human Profilin Ii	4	23	cytoskeleton	cell organization and biogenesis	0.978357	1.76594	1.78089
28838345	BCLAF1 protein, partial [Homo sapiens]	2	5	nucleus; cytoplasm	metabolic process; cell death; regulation of biological process; response to stimulus	0.906772	1.76199	1.45572
767930418	PREDICTED: replication factor C subunit 1 isoform X2 [Homo sapiens]	2	5	nucleus	cell organization and biogenesis; metabolic process; response to stimulus; regulation of biological process; cellular homeostasis	1.09682	1.75507	1.46406
64762484	lys-63-specific deubiquitinase BRCC36 isoform 2 [Homo sapiens]	2	3	nucleus	metabolic process; response to stimulus; regulation of biological process; cell organization and biogenesis	0.982794	1.75494	1.27392
119594701	splicing factor 1, isoform CRA_d [Homo sapiens]	6	28	nucleus; spliceosomal complex; ribosome	cell organization and biogenesis; metabolic process; regulation of biological process	0.985768	1.75376	1.65941
119595662	peroxisomal proliferator-activated receptor A interacting complex 285, isoform CRA_b, partial [Homo sapiens]	4	6	membrane	metabolic process; regulation of biological process	0.902665	1.7528	1.62905
119609513	solute carrier family 39 (metal ion transporter), member 11, isoform CRA_a [Homo sapiens]	3	4	nucleus; cytoplasm; Golgi; membrane	transport; cellular homeostasis	1.00895	1.74062	1.58332
10435373	unnamed protein product, partial [Homo sapiens]	4	6		metabolic process; regulation of biological process; cell death	0.880396	1.73852	1.56529
166295179	uncharacterized protein C17orf85 [Homo sapiens]	2	3	nucleus; cytoplasm	metabolic process; defense response; response to stimulus	0.806594	1.73838	1.72773
119627730	cell division cycle associated 8, isoform CRA_a [Homo sapiens]	2	6	nucleus; chromosome; cytoplasm; cytosol; cytoskeleton	cell organization and biogenesis; regulation of biological process; response to stimulus; cell division	0.928088	1.73715	1.58233
4503977	starch-binding domain-containing protein 1 [Homo sapiens]	6	15	membrane	metabolic process	0.930431	1.73305	1.57081
13124773	protein HGH1 homolog [Homo sapiens]	2	3			0.911033	1.73094	1.71742
119595277	START domain containing 10, isoform CRA_c [Homo sapiens]	3	5	cytosol; membrane	transport; regulation of biological process	1.36555	1.72398	1.8408
767973353	PREDICTED: cysteine and glycine-rich protein 2 isoform X1 [Homo sapiens]	2	14	nucleus	development; cell differentiation	1.00355	1.72162	1.59455
119598012	vacuolar protein sorting 13C (yeast), isoform CRA_h [Homo sapiens]	4	6		transport	0.868619	1.71609	1.69521
119601250	spectrin repeat containing, nuclear envelope 2, isoform CRA_g [Homo sapiens]	8	14	nucleus; membrane; cytoplasm; mitochondrion; endoplasmic reticulum; organelle lumen; cytoskeleton	cell organization and biogenesis; cellular component movement; regulation of biological process	0.930453	1.716	1.59061
215407386	unnamed protein product, partial [Homo sapiens]	3	15			0.945718	1.71392	1.51166
120659986	Histone cluster 1, H1t [Homo sapiens]	8	85	chromosome; nucleus	cell organization and biogenesis; development; cell differentiation; cellular component movement	1.03874	1.71281	1.62841
40976806	unnamed protein product, partial [Homo sapiens]	3	5			0.846508	1.70977	1.5686
5419846	hypothetical protein, partial [Homo sapiens]	3	5	membrane	cell organization and biogenesis; regulation of biological process; response to stimulus	0.865959	1.70941	1.6716
119615220	ciliary rootlet coiled-coil, rootletin, isoform CRA_a [Homo sapiens]	5	12	cytoplasm; membrane; cytoskeleton	cell organization and biogenesis	0.962444	1.70928	1.52954
118600910	SCRIB protein, partial [Homo sapiens]	5	9	cytoplasm; membrane	regulation of biological process; cell proliferation; cellular component movement; response to stimulus; transport; cell organization and biogenesis; cell death	0.850609	1.70887	1.67634
306549	homology to rat ribosomal protein L23, partial [Homo sapiens]	4	16	nucleus; cytoplasm; cytosol; ribosome	cell organization and biogenesis; metabolic process; transport; cell proliferation	1.14458	1.70742	1.66444
221044090	unnamed protein product [Homo sapiens]	7	14	cytoplasm; cytosol; membrane	cell death; cell organization and biogenesis; response to stimulus; regulation of biological process; metabolic process; transport	0.845099	1.70739	1.77318
344030221	testis-expressed sequence 264 protein isoform 2 [Homo sapiens]	2	10			1.10221	1.70293	1.80204
194387670	unnamed protein product [Homo sapiens]	4	14	chromosome; nucleus	cell organization and biogenesis	1.11396	1.70216	1.73333
189053395	unnamed protein product [Homo sapiens]	5	11	cytoplasm; cytoskeleton	cell organization and biogenesis; metabolic process	1.05204	1.69996	1.69226
8923390	MICOS complex subunit MIC19 [Homo sapiens]	3	27	nucleus; cytoplasm; mitochondrion; membrane	regulation of biological process; metabolic process; cell organization and biogenesis	1.0752	1.69928	1.61665
16550654	unnamed protein product [Homo sapiens]	5	16	nucleus; cytoplasm	metabolic process; regulation of biological process	1.09419	1.69779	1.59091
194374941	unnamed protein product [Homo sapiens]	12	68	cytosol; membrane	metabolic process; regulation of biological process; transport	0.863565	1.69634	1.51757
62822487	unknown, partial [Homo sapiens]	3	7	cytoplasm; mitochondrion; cytosol	metabolic process; regulation of biological process; cell organization and biogenesis	0.949819	1.69484	1.49305
119626570	3-hydroxybutyrate dehydrogenase, type 2, isoform CRA_c [Homo sapiens]	2	3	cytoplasm; mitochondrion; cytosol	metabolic process; cell differentiation	0.774024	1.69316	1.53526
767944833	PREDICTED: peptidyl-prolyl cis-trans isomerase FKBP9 isoform X1 [Homo sapiens]	2	2	endoplasmic reticulum; membrane	metabolic process	1.07657	1.69215	1.78941
14602950	FKBP8 protein [Homo sapiens]	5	9	membrane	metabolic process; cell death; regulation of biological process; response to stimulus	1.13346	1.68908	1.5065
189065523	unnamed protein product [Homo sapiens]	4	10	nucleus; cytoplasm; membrane	metabolic process; regulation of biological process	0.963059	1.6884	1.3879
767977051	PREDICTED: fibrosin-1-like protein isoform X19 [Homo sapiens]	2	3			0.82908	1.68606	1.33099
768054191	PREDICTED: N(G),N(G)-dimethylarginine dimethylaminohydrolase 2 isoform X1 [Homo sapiens]	7	48	cytoplasm; mitochondrion; cytosol	metabolic process; regulation of biological process; response to stimulus	0.887444	1.68264	1.67964
326319990	centrosomal protein of 170 kDa protein B isoform 2 [Homo sapiens]	2	2	cytoplasm		1.32312	1.68176	1.77592
119622937	nucleosome assembly protein 1-like 4, isoform CRA_a [Homo sapiens]	3	18	nucleus; cytoplasm	cell organization and biogenesis	1.31163	1.6767	1.41009
119594717	multiple endocrine neoplasia I, isoform CRA_c [Homo sapiens]	2	4	chromosome; nucleus; cytoplasm; cytosol	regulation of biological process; metabolic process; response to stimulus; cell differentiation; cell organization and biogenesis; cellular homeostasis	1.1732	1.67414	1.64325
119602470	similar to RIKEN cDNA C030006K11 gene, isoform CRA_b [Homo sapiens]	5	27			0.855458	1.6733	1.34997
221043842	unnamed protein product [Homo sapiens]	7	25	cytoplasm; mitochondrion; organelle lumen	metabolic process	0.971954	1.67302	1.64162
119629420	phosphoglycerate dehydrogenase like 1, isoform CRA_c [Homo sapiens]	3	8	endoplasmic reticulum; membrane		0.861662	1.67291	1.45219
305677561	Chain A, Ralb-Rlip76 (Ralbp1) Complex	2	3		regulation of biological process; response to stimulus	0.790981	1.66868	1.49286
193787129	unnamed protein product [Homo sapiens]	2	5		regulation of biological process; cell communication; response to stimulus	0.761426	1.6638	1.60201
578809312	PREDICTED: 60S ribosomal protein L34 isoform X1 [Homo sapiens]	6	53	cytoplasm; cytosol; ribosome	metabolic process; cell organization and biogenesis; transport	0.937249	1.66241	1.26273
10433726	unnamed protein product [Homo sapiens]	2	3	cytoplasm	metabolic process; response to stimulus	0.904447	1.65899	1.40414
321267600	sialate O-acetylesterase isoform 2 [Homo sapiens]	2	5	vacuole	regulation of biological process; metabolic process	0.767095	1.65621	1.67219
194384782	unnamed protein product [Homo sapiens]	4	10	nucleus; cytoplasm; spliceosomal complex	transport; cell organization and biogenesis; metabolic process; regulation of biological process; response to stimulus	1.0138	1.65562	1.64857
767909074	PREDICTED: hepatoma-derived growth factor isoform X2 [Homo sapiens]	2	18	nucleus; cytoplasm	regulation of biological process; metabolic process; response to stimulus; cell proliferation	0.886837	1.65462	1.57244
767912349	PREDICTED: protein ELYS isoform X4 [Homo sapiens]	7	15	chromosome; nucleus; cytosol; membrane	regulation of biological process; response to stimulus; transport; cell organization and biogenesis	0.905286	1.65105	1.88912
21748612	FLJ00383 protein, partial [Homo sapiens]	6	18	membrane	cellular homeostasis; regulation of biological process; response to stimulus; transport	0.98599	1.64456	1.80168
194388864	unnamed protein product [Homo sapiens]	3	4		metabolic process; regulation of biological process; response to stimulus; cell proliferation	0.894937	1.63909	1.68015
530360866	PREDICTED: protein 4.1 isoform X10 [Homo sapiens]	3	4	nucleus; cytoplasm; membrane; cytoskeleton	cell organization and biogenesis	0.670848	1.63785	1.60366
5106572	transcriptional activator SRCAP [Homo sapiens]	4	6	nucleus; Golgi	metabolic process; regulation of biological process; cell organization and biogenesis	0.970934	1.63119	1.40128
768039814	PREDICTED: filamin-A isoform X2 [Homo sapiens]	71	481	extracellular; nucleus; cytoplasm; cytosol; membrane; cytoskeleton	cell organization and biogenesis; transport; regulation of biological process; response to stimulus; coagulation; metabolic process	0.946543	1.63109	1.65821
179389	BCR-ABL protein, partial [Homo sapiens]	2	2	cytosol; membrane	regulation of biological process; metabolic process; transport; response to stimulus; cell organization and biogenesis	0.832697	1.62573	1.51013
119582586	heterogeneous nuclear ribonucleoprotein A0 [Homo sapiens]	4	21	nucleus	metabolic process; defense response; response to stimulus; regulation of biological process	0.897728	1.62556	1.81788
767914416	PREDICTED: trifunctional enzyme subunit beta, mitochondrial isoform X1 [Homo sapiens]	9	51	mitochondrion; membrane; endoplasmic reticulum	metabolic process	1.02372	1.62428	1.62197
194386808	unnamed protein product, partial [Homo sapiens]	5	22	nucleus; cytoplasm	transport; metabolic process	0.832006	1.62273	1.65787
194386908	unnamed protein product [Homo sapiens]	2	4	nucleus; endosome; membrane	cell organization and biogenesis; cellular component movement; coagulation; metabolic process; cell division	0.880566	1.61938	2.07779
119609567	G protein-coupled receptor, family C, group 5, member C, isoform CRA_b [Homo sapiens]	2	4	membrane	regulation of biological process; response to stimulus	0.774707	1.6177	1.40698
317108193	endophilin-A2 isoform 3 [Homo sapiens]	3	16	cytoplasm; membrane	transport; regulation of biological process; response to stimulus	0.904367	1.6142	1.52096
347543829	dihydropyrimidinase-related protein 2 isoform 3 [Homo sapiens]	3	7	mitochondrion; cytosol; membrane	response to stimulus; metabolic process; transport; cell organization and biogenesis; regulation of biological process; cellular component movement	0.870692	1.61227	1.50993
4929567	CGI-49 protein [Homo sapiens]	3	13	nucleus; mitochondrion; membrane	metabolic process	1.04505	1.61077	1.43788
194383248	unnamed protein product [Homo sapiens]	2	2	mitochondrion	metabolic process; regulation of biological process	1.00245	1.60811	1.59185
189053609	unnamed protein product [Homo sapiens]	14	50	mitochondrion; membrane	metabolic process; response to stimulus	1.08856	1.60441	1.71785
194382680	unnamed protein product [Homo sapiens]	3	17	proteasome; cytoplasm; endoplasmic reticulum; cytosol	regulation of biological process; metabolic process	0.895252	1.60324	1.51371
50949393	hypothetical protein, partial [Homo sapiens]	2	4	nucleus	metabolic process	0.873997	1.60245	1.46293
34532450	unnamed protein product [Homo sapiens]	3	12			1.05407	1.60103	1.33489
6005717	ATP synthase subunit e, mitochondrial [Homo sapiens]	3	16	mitochondrion; membrane	metabolic process; transport	1.20887	1.59819	1.48641
119580581	pyridoxal (pyridoxine, vitamin B6) phosphatase, isoform CRA_a [Homo sapiens]	4	16	cytoplasm; cytosol; cytoskeleton; membrane	metabolic process; regulation of biological process; cell organization and biogenesis; response to stimulus	0.918217	1.59713	1.49312
119599681	zinc finger protein 9 (a cellular retroviral nucleic acid binding protein), isoform CRA_b [Homo sapiens]	3	13	nucleus; endoplasmic reticulum; cytosol	metabolic process; regulation of biological process	0.938778	1.59641	1.75175
34783369	ZC3H7B protein, partial [Homo sapiens]	2	3	nucleus		1.10573	1.59446	1.43683
83755061	Chain C, Structure Of Human Decr Ternary Complex	9	40		metabolic process	0.975354	1.59245	1.56303
119629727	collagen, type VI, alpha 1, isoform CRA_b, partial [Homo sapiens]	10	43	extracellular; membrane; organelle lumen	cell differentiation; cellular component movement; cell organization and biogenesis; metabolic process; response to stimulus	0.864679	1.58887	1.43506
59016665	hypothetical protein, partial [Homo sapiens]	4	20	proteasome; nucleus; cytoplasm; membrane	metabolic process; regulation of biological process; cell organization and biogenesis	0.974648	1.5882	1.75055
189053452	unnamed protein product [Homo sapiens]	12	76	cytoplasm; mitochondrion; cytosol	metabolic process	1.06474	1.58765	1.50663
119609849	splicing factor, arginine/serine-rich 2, isoform CRA_d [Homo sapiens]	2	5	nucleus; spliceosomal complex	regulation of biological process; metabolic process; transport	0.829571	1.58641	1.40027
9965297	protocadherin-beta8, partial [Homo sapiens]	3	6	membrane		1.28504	1.58511	1.67733
189069446	unnamed protein product [Homo sapiens]	9	47	cytosol	metabolic process	1.08034	1.58186	1.48782
189053249	unnamed protein product [Homo sapiens]	2	5	cytosol; ribosome	metabolic process; cell organization and biogenesis; regulation of biological process; transport	0.925586	1.58042	1.42558
48146451	HIP-55 [Homo sapiens]	6	22	membrane; cytoplasm; cytosol	response to stimulus; transport; cell death; cell organization and biogenesis; regulation of biological process	0.857518	1.57934	1.39065
119627438	hCG27868, isoform CRA_c [Homo sapiens]	2	5	cytoplasm	metabolic process; regulation of biological process	0.809496	1.57913	1.64088
40040954	unnamed protein product, partial [Homo sapiens]	2	8			0.911571	1.57899	1.57123
119624486	hCG2000808, partial [Homo sapiens]	2	2			0.796852	1.57853	1.45577
767948755	PREDICTED: E3 ubiquitin-protein ligase Hakai isoform X1 [Homo sapiens]	2	3		regulation of biological process; metabolic process	0.868877	1.57562	1.45717
119587129	ribosomal protein L13, isoform CRA_a [Homo sapiens]	7	85	nucleus; cytoplasm; cytosol; ribosome; membrane	metabolic process; cell organization and biogenesis; transport	1.05227	1.57541	1.52186
193783615	unnamed protein product [Homo sapiens]	2	6	nucleus; cytoplasm	metabolic process; regulation of biological process	0.98378	1.57504	1.40495
83921602	putative sodium-coupled neutral amino acid transporter 10 isoform a [Homo sapiens]	4	6	Golgi; membrane	transport	0.847456	1.57469	1.33311
226530313	protein-methionine sulfoxide oxidase MICAL1 isoform 2 [Homo sapiens]	2	8	cytoplasm	regulation of biological process; cell organization and biogenesis; response to stimulus; metabolic process	0.897048	1.57435	1.47268
194380314	unnamed protein product [Homo sapiens]	9	34	nucleus; cytoplasm; cytosol; membrane	metabolic process; transport; cell organization and biogenesis; cell differentiation; regulation of biological process; response to stimulus	1.03898	1.57416	1.66513
44971714	death inducer-obliterator-3 [Homo sapiens]	10	29	nucleus; cytoplasm	metabolic process; regulation of biological process; response to stimulus	0.874387	1.5731	1.39418
119572141	spen homolog, transcriptional regulator (Drosophila) [Homo sapiens]	4	6		regulation of biological process; metabolic process; response to stimulus	0.80859	1.57241	1.43663
51476184	hypothetical protein [Homo sapiens]	7	12	membrane	regulation of biological process	0.938043	1.57097	1.54662
194379540	unnamed protein product [Homo sapiens]	8	28	nucleus; chromosome	metabolic process; response to stimulus; regulation of biological process	0.931527	1.56716	1.48379
40046874	unnamed protein product [Homo sapiens]	2	8			1.07218	1.56617	1.43978
16519001	syntaxin-16D [Homo sapiens]	2	3	membrane; cytoplasm; endoplasmic reticulum; Golgi; cytosol	transport; cell organization and biogenesis	0.804208	1.56556	1.55506
119603151	hypothetical protein FLJ20718, isoform CRA_c, partial [Homo sapiens]	3	9			1.01679	1.56542	1.3439
221042904	unnamed protein product [Homo sapiens]	4	12	nucleus; cytoplasm	regulation of biological process; response to stimulus; metabolic process	0.955533	1.5654	1.45317
767985192	PREDICTED: tumor suppressor p53-binding protein 1 isoform X2 [Homo sapiens]	6	15	nucleus; cytoplasm	response to stimulus; metabolic process; regulation of biological process	0.796081	1.56209	1.55347
767962665	PREDICTED: ankyrin-3 isoform X26 [Homo sapiens]	12	27	vacuole; endoplasmic reticulum; Golgi; membrane; cell surface; cytoskeleton	cell organization and biogenesis; regulation of biological process; response to stimulus; cellular component movement; transport	0.865306	1.56095	1.44123
189054605	unnamed protein product [Homo sapiens]	7	23	cytoplasm; cytosol; membrane	metabolic process	0.89504	1.55279	1.45892
767975875	PREDICTED: transmembrane protein 263 isoform X1 [Homo sapiens]	3	8	membrane		1.02587	1.55156	1.4024
768016563	PREDICTED: RNA-binding protein Raly isoform X1 [Homo sapiens]	12	73	nucleus; spliceosomal complex	metabolic process	0.985741	1.5498	1.44971
119595831	protein phosphatase 1, regulatory subunit 3D [Homo sapiens]	2	4		metabolic process; regulation of biological process	0.961411	1.54949	1.68244
33991172	NAPRT1 protein [Homo sapiens]	6	30	nucleus; cytoplasm; Golgi; cytosol	metabolic process; response to stimulus	1.03257	1.54847	1.39303
10129685	PAXNEB protein, partial [Homo sapiens]	2	6	cytoplasm	cell organization and biogenesis; regulation of biological process; metabolic process	1.0933	1.54829	1.69753
189053834	unnamed protein product [Homo sapiens]	6	23	mitochondrion; membrane; ribosome	cell organization and biogenesis; metabolic process	1.08977	1.54636	1.30569
119571983	hCG30303 [Homo sapiens]	2	4	membrane		1.03873	1.54428	1.61635
31657101	DDB1- and CUL4-associated factor 11 isoform 2 [Homo sapiens]	3	10		metabolic process	0.764966	1.54316	1.40111
530415114	PREDICTED: transcription activator BRG1 isoform X4 [Homo sapiens]	9	22	nucleus; membrane	regulation of biological process; cell organization and biogenesis; metabolic process	0.993418	1.54133	1.39956
119586319	sorting nexin 6, isoform CRA_a [Homo sapiens]	2	4	nucleus; cytoplasm; membrane	transport; cell communication; regulation of biological process; cell organization and biogenesis	1.07552	1.54015	1.49655
119617836	ATPase, Ca++ transporting, plasma membrane 1, isoform CRA_b [Homo sapiens]	11	36	nucleus; membrane	transport; cellular homeostasis; coagulation; metabolic process	1.00557	1.53888	1.50014
261278348	cell growth regulator with EF hand domain protein 1 isoform a precursor [Homo sapiens]	3	4	extracellular	response to stimulus; regulation of biological process	0.746882	1.53783	1.46344
193785098	unnamed protein product [Homo sapiens]	2	3	extracellular	development; metabolic process; cell differentiation	1.06898	1.53658	1.64716
119601331	gephyrin, isoform CRA_c [Homo sapiens]	2	11	cytoplasm; cytoskeleton; membrane	metabolic process; cell organization and biogenesis	1.09917	1.53491	1.26138
158260001	unnamed protein product [Homo sapiens]	2	9	mitochondrion; membrane	metabolic process; transport	0.888126	1.53479	1.51142
47124471	Serpin peptidase inhibitor, clade H (heat shock protein 47), member 1, (collagen binding protein 1) [Homo sapiens]	13	57	endoplasmic reticulum; organelle lumen; membrane	response to stimulus; regulation of biological process; cell organization and biogenesis; metabolic process	1.00423	1.53433	1.63237
119608831	ATPase, Class VI, type 11C, isoform CRA_b, partial [Homo sapiens]	5	8	membrane; endoplasmic reticulum; endosome	cell differentiation; metabolic process; transport; cell organization and biogenesis; regulation of biological process	1.01611	1.53287	1.44438
10438214	unnamed protein product [Homo sapiens]	3	5	spliceosomal complex; cytoplasm; Golgi	metabolic process; regulation of biological process	0.780689	1.5327	1.59654
119626284	heterogeneous nuclear ribonucleoprotein D (AU-rich element RNA binding protein 1, 37kDa), isoform CRA_f [Homo sapiens]	6	37	nucleus; cytosol	metabolic process; regulation of biological process	0.87247	1.5319	1.50653
312176416	uncharacterized protein KIAA1522 isoform 2 [Homo sapiens]	4	9		metabolic process	0.878807	1.53161	1.25099
15079366	Processing of precursor 1, ribonuclease P/MRP subunit (S. cerevisiae) [Homo sapiens]	5	11		metabolic process	1.0249	1.52955	1.49808
15193507	MRIP-1 [Homo sapiens]	6	17	nucleus; cytoplasm; membrane	transport; metabolic process; regulation of biological process; response to stimulus	0.922936	1.52741	1.50457
119588462	tumor protein p53 inducible protein 11, isoform CRA_c [Homo sapiens]	2	11		response to stimulus; regulation of biological process	1.01281	1.52442	1.37824
119595901	VAMP (vesicle-associated membrane protein)-associated protein B and C, isoform CRA_b [Homo sapiens]	3	8	membrane; endoplasmic reticulum; Golgi	metabolic process; cellular homeostasis; transport; response to stimulus; regulation of biological process; cell organization and biogenesis; cell death	0.960271	1.5238	1.43365
767962221	PREDICTED: cytosolic purine 5'-nucleotidase isoform X8 [Homo sapiens]	10	24	cytosol	metabolic process	1.09628	1.52208	1.48817
194373797	unnamed protein product [Homo sapiens]	3	6		transport	0.951317	1.52041	1.63208
119591840	polymerase (RNA) III (DNA directed) polypeptide C (62kD), isoform CRA_a [Homo sapiens]	3	5	nucleus; cytosol	metabolic process; regulation of biological process; defense response; response to stimulus	0.781221	1.52039	1.11435
221041118	unnamed protein product [Homo sapiens]	3	10	cytoplasm; Golgi; cytosol; membrane	metabolic process; regulation of biological process; response to stimulus; transport; cell death; cellular component movement; cell organization and biogenesis; defense response	1.04325	1.5197	1.36032
67188445	RNA polymerase II subunit A C-terminal domain phosphatase isoform 1 [Homo sapiens]	7	14	nucleus; cytoplasm; cytoskeleton	metabolic process; cell organization and biogenesis; regulation of biological process; cell division	0.859994	1.51937	1.45044
545479145	mediator of RNA polymerase II transcription subunit 30 isoform 2 [Homo sapiens]	4	6	nucleus	regulation of biological process; metabolic process; response to stimulus	1.01013	1.51919	1.42269
88192995	Chain B, Human Ppgalnact-2 Complexed With Manganese And Udp	5	14			1.02812	1.51887	1.42374
530415706	PREDICTED: immunity-related GTPase family Q protein isoform X1 [Homo sapiens]	5	28			0.996519	1.51833	1.50393
119592390	ATP binding domain 3 [Homo sapiens]	2	3	cytoplasm; mitochondrion; cytosol	metabolic process	1.10178	1.51708	1.34356
119581562	polypyrimidine tract binding protein 1, isoform CRA_g [Homo sapiens]	11	124	membrane	regulation of biological process; metabolic process	1.09281	1.51651	1.44725
119589434	hCG2004001, isoform CRA_c [Homo sapiens]	11	19	cytoplasm; cytoskeleton	cell organization and biogenesis; regulation of biological process	0.857259	1.51616	1.37487
47678609	PES1 [Homo sapiens]	8	23	chromosome; nucleus; cytoplasm; membrane	metabolic process; cell organization and biogenesis; cell proliferation; regulation of biological process	0.987571	1.51582	1.34012
119591829	peroxisomal biogenesis factor 11B, isoform CRA_a [Homo sapiens]	6	16	mitochondrion; membrane	cell organization and biogenesis; regulation of biological process; response to stimulus	1.01748	1.51494	1.36919
194388816	unnamed protein product [Homo sapiens]	6	57	nucleus; cytoplasm	regulation of biological process; metabolic process; cell organization and biogenesis; response to stimulus	0.982975	1.51384	1.47345
119579352	mitochondrial ribosomal protein L50 [Homo sapiens]	2	12	mitochondrion; membrane; ribosome	cell organization and biogenesis; metabolic process	0.781726	1.5135	1.6175
767953676	PREDICTED: epiplakin isoform X1 [Homo sapiens]	15	51	cytoplasm; cytoskeleton		0.987899	1.51318	1.57907
119627944	MARCKS-like 1, isoform CRA_b [Homo sapiens]	3	7	cytoplasm; membrane	regulation of biological process	0.750305	1.51157	1.54196
119596546	discs, large (Drosophila) homolog-associated protein 4, isoform CRA_e [Homo sapiens]	2	4	membrane	cell communication	0.928706	1.51128	1.37608
568786581	Chain C, Garp-snare Interaction	2	6			0.879086	1.51063	1.44242
194389848	unnamed protein product [Homo sapiens]	3	18	nucleus	cell organization and biogenesis; metabolic process; response to stimulus; cellular homeostasis	1.00656	1.50784	1.34737
12803567	Transgelin 2 [Homo sapiens]	11	244		cell differentiation	0.948693	1.50747	1.30517
119585739	adaptor protein containing pH domain, PTB domain and leucine zipper motif 1, isoform CRA_a [Homo sapiens]	2	5	nucleus; cytoplasm; cytosol; membrane	cell death; regulation of biological process; response to stimulus; cell proliferation	0.931992	1.50738	1.42032
119600188	ribosomal protein L24, isoform CRA_c [Homo sapiens]	4	23	cytoplasm; cytosol; membrane	cell organization and biogenesis; metabolic process; transport; regulation of biological process; cellular component movement	0.96904	1.50692	1.4173
530391346	PREDICTED: endophilin-B2 isoform X6 [Homo sapiens]	4	16	nucleus; cytoplasm		1.11218	1.50675	1.43054
2511438	calcium/calmodulin-dependent protein kinase II, partial [Homo sapiens]	2	5	cytosol; membrane	metabolic process; regulation of biological process; response to stimulus; transport; cell communication; cellular component movement; defense response; cell organization and biogenesis	0.992188	1.50465	1.4525
119627830	splicing factor proline/glutamine-rich (polypyrimidine tract binding protein associated), isoform CRA_e [Homo sapiens]	13	120	chromosome; nucleus; cytoplasm	regulation of biological process; metabolic process; response to stimulus; cell organization and biogenesis	1.03022	1.50387	1.50787
119605246	GEM interacting protein, isoform CRA_c, partial [Homo sapiens]	4	7	cytosol	regulation of biological process; response to stimulus	0.821142	1.50383	1.54064
767980647	PREDICTED: ubiquinone biosynthesis monooxygenase COQ6 isoform X1 [Homo sapiens]	3	11	mitochondrion; membrane; Golgi	metabolic process	1.05251	1.50151	1.25302
12001972	My016 protein [Homo sapiens]	2	7			0.989778	1.49157	1.5234
6453465	hypothetical protein, partial [Homo sapiens]	2	3	chromosome	response to stimulus; metabolic process	1.01958	1.49021	1.43931
119586873	O-sialoglycoprotein endopeptidase, isoform CRA_a [Homo sapiens]	2	14	nucleus; cytoplasm	metabolic process	0.788547	1.49007	1.43156
119585776	pyruvate dehydrogenase (lipoamide) beta, isoform CRA_b [Homo sapiens]	2	4	nucleus; mitochondrion; organelle lumen	metabolic process; regulation of biological process	1.23278	1.48641	1.15924
119594740	hCG2044837 [Homo sapiens]	2	3	cytoplasm; cytosol; membrane	transport; cell communication; regulation of biological process; response to stimulus	0.84497	1.48384	1.34855
767968395	PREDICTED: 39S ribosomal protein L16, mitochondrial isoform X1 [Homo sapiens]	3	6	membrane; ribosome	metabolic process; cell organization and biogenesis	0.991884	1.4831	1.27966
15277210	G9A [Homo sapiens]	2	3	nucleus	regulation of biological process; metabolic process; cell organization and biogenesis	0.853483	1.48098	1.34877
767903943	PREDICTED: hydroxymethylglutaryl-CoA synthase, mitochondrial isoform X1 [Homo sapiens]	3	8	mitochondrion; membrane; organelle lumen	metabolic process; response to stimulus	0.861293	1.47949	1.71664
47076964	unnamed protein product [Homo sapiens]	5	15	membrane	transport; regulation of biological process	0.902481	1.47904	1.32449
194389608	unnamed protein product [Homo sapiens]	5	13	cytoplasm; cytosol; membrane	cellular component movement; regulation of biological process; response to stimulus	0.818298	1.47879	1.52766
767967746	PREDICTED: lysine-specific demethylase 2A isoform X5 [Homo sapiens]	6	17	nucleus	metabolic process; response to stimulus; cell organization and biogenesis; regulation of biological process	1.01187	1.47855	1.52851
767961344	PREDICTED: protein O-GlcNAcase isoform X2 [Homo sapiens]	2	6	nucleus; mitochondrion; cytosol; membrane	metabolic process; cell organization and biogenesis; transport; regulation of biological process; response to stimulus; cell death	0.795439	1.47852	1.66953
544583486	E3 ubiquitin-protein ligase UBR5 isoform 2 [Homo sapiens]	11	15	nucleus; cytoplasm; membrane	metabolic process; response to stimulus; cell proliferation; regulation of biological process	0.999229	1.47376	1.88933
768012309	PREDICTED: probable ATP-dependent RNA helicase DHX34 isoform X2 [Homo sapiens]	3	4	cytoplasm; membrane	metabolic process; regulation of biological process	0.881754	1.47054	1.21732
52545561	hypothetical protein [Homo sapiens]	2	4			1.27378	1.47019	1.47389
119628476	similar to mouse 2310016A09Rik gene, isoform CRA_a [Homo sapiens]	4	16	cytoplasm; cytosol	metabolic process	1.09556	1.47001	1.3846
767968672	PREDICTED: syntaxin-5 isoform X3 [Homo sapiens]	3	5	membrane; nucleus; endoplasmic reticulum; Golgi	transport; metabolic process; regulation of biological process; cell organization and biogenesis	0.913262	1.46984	1.68738
20988248	SLC27A3 protein [Homo sapiens]	9	26	membrane	metabolic process	0.976131	1.46803	1.36107
22800645	Chromosome 7 open reading frame 27 [Homo sapiens]	2	4	nucleus; cytoplasm; membrane	regulation of biological process; metabolic process; cell death; response to stimulus; cell proliferation; cell growth; cellular component movement	0.812467	1.46742	1.35518
52745888	unnamed protein product [Homo sapiens]	23	54			0.957116	1.46681	1.29409
119607963	RAB GTPase activating protein 1, isoform CRA_d [Homo sapiens]	5	12	cytosol	regulation of biological process	0.929416	1.46565	1.30762
929654117	KIAA0766 protein [Homo sapiens]	4	10			0.911526	1.46491	1.20605
119586374	protein kinase D1, isoform CRA_a [Homo sapiens]	5	11	nucleus; cytoplasm; Golgi; cytosol; membrane	regulation of biological process; metabolic process; cell death; defense response; response to stimulus; cell organization and biogenesis; cell proliferation; transport	1.06242	1.46308	1.51311
158255732	unnamed protein product [Homo sapiens]	2	5	nucleus; mitochondrion; membrane; endoplasmic reticulum	metabolic process; response to stimulus; cell differentiation; cell organization and biogenesis	1.01542	1.4623	1.21901
1617312	UDP-GalNAc:polypeptide N-acetylgalactosaminyltransferase (GalNAc-T3) [Homo sapiens]	4	8	membrane; Golgi	metabolic process	1.11289	1.46086	1.41593
194385070	unnamed protein product [Homo sapiens]	4	10	nucleus; cytosol		0.913258	1.46084	1.17735
194383376	unnamed protein product, partial [Homo sapiens]	2	3	cytoplasm; vacuole; endosome; endoplasmic reticulum; Golgi; cytosol; membrane	transport; cell communication; metabolic process; cellular component movement; cell differentiation; regulation of biological process; response to stimulus; cell organization and biogenesis	0.796781	1.45948	1.46445
119621876	hCG23783, isoform CRA_b [Homo sapiens]	20	298	mitochondrion; membrane; organelle lumen	regulation of biological process; metabolic process; transport	1.21906	1.45811	1.37506
189065502	unnamed protein product [Homo sapiens]	3	10	cytoplasm; mitochondrion; cytosol	metabolic process; regulation of biological process; response to stimulus	0.969921	1.45725	1.23681
119577767	vasodilator-stimulated phosphoprotein, isoform CRA_b [Homo sapiens]	2	7	cytoplasm; cytosol; membrane; cytoskeleton	cellular component movement; cell organization and biogenesis; regulation of biological process; response to stimulus	0.799358	1.45479	1.40499
189053532	unnamed protein product [Homo sapiens]	7	81	chromosome; nucleus	regulation of biological process; cell organization and biogenesis	0.917346	1.45455	1.56488
578821163	PREDICTED: src substrate cortactin isoform X1 [Homo sapiens]	7	28	cytoplasm; Golgi; cytoskeleton; membrane	transport; cell organization and biogenesis; regulation of biological process; response to stimulus; cellular component movement	0.821981	1.45359	1.5026
767926354	PREDICTED: UBX domain-containing protein 7 isoform X1 [Homo sapiens]	5	20			0.863631	1.45344	1.39331
1136285	UDP-GalNAc:polypeptide N-acetylgalactosaminyltransferase [Homo sapiens]	3	5	membrane; extracellular; Golgi	metabolic process	0.762633	1.45342	1.28527
119576063	lethal giant larvae homolog 1 (Drosophila), isoform CRA_c [Homo sapiens]	3	10	cytoplasm; cytoskeleton; membrane	cell organization and biogenesis; transport; regulation of biological process; cell differentiation	1.01518	1.45173	1.44815
119598277	hCG2004593 [Homo sapiens]	3	13	ribosome	metabolic process	1.11633	1.44879	1.67212
159163931	Chain A, Solution Structure Of The Ring Domain Of The Synaptotagmin- Like Protein 4	2	2			0.886338	1.44537	1.27169
530414776	PREDICTED: protein Hook homolog 2 isoform X2 [Homo sapiens]	5	9		transport; cell organization and biogenesis	0.891602	1.44222	1.35978
119608366	nucleoporin 214kDa, isoform CRA_a [Homo sapiens]	6	15	nucleus; cytosol	metabolic process; transport; cell organization and biogenesis; regulation of biological process; response to stimulus	0.943026	1.43687	1.30674
1732073	TBP-associated factor, partial [Homo sapiens]	2	4	cytoplasm	metabolic process; regulation of biological process	0.809091	1.43603	1.31841
152013005	TBC1 domain family, member 10A [Homo sapiens]	2	3	membrane	transport; regulation of biological process; metabolic process	0.740105	1.43511	1.58812
1870688	Bruton's tyrosine kinase-associated protein-135 [Homo sapiens]	8	40	nucleus; cytoplasm; membrane	regulation of biological process; metabolic process; response to stimulus	0.911421	1.43271	1.48018
189054308	unnamed protein product [Homo sapiens]	3	3	mitochondrion; membrane; organelle lumen	metabolic process; cell organization and biogenesis; regulation of biological process	1.29497	1.43015	1.49603
183448319	Chain P, Complex Between Pp2a-Specific Methylesterase Pme-1 And Pp2a Core Enzyme	5	8			1.06608	1.4301	1.42134
7020768	unnamed protein product, partial [Homo sapiens]	7	32	cytoplasm; endosome; membrane	metabolic process; transport; cell organization and biogenesis; regulation of biological process	0.97089	1.42855	1.47599
62526031	neurochondrin isoform 2 [Homo sapiens]	3	5	nucleus; cytosol; membrane	cell organization and biogenesis; regulation of biological process	1.06389	1.42778	1.42008
767912628	PREDICTED: probable methyltransferase TARBP1 isoform X4 [Homo sapiens]	3	7	nucleus	regulation of biological process; metabolic process	0.898535	1.42753	1.43375
767903659	PREDICTED: cytochrome P450 4X1 isoform X2 [Homo sapiens]	2	2	membrane	metabolic process	0.916672	1.42691	1.38793
49168554	G3BP [Homo sapiens]	7	27	nucleus; cytoplasm; cytosol; membrane	transport; regulation of biological process; response to stimulus; metabolic process	1.24281	1.42689	1.2126
93279471	Chain B, Crystal Structure Of Human Notch1 Ankyrin Repeats To 1.55a Resolution.	3	9			1.14608	1.42524	1.32255
24659402	COG3 protein [Homo sapiens]	2	4	cytoplasm; Golgi; membrane	metabolic process; transport; cell organization and biogenesis; regulation of biological process	1.11499	1.42264	1.38193
15080441	DECR2 protein [Homo sapiens]	4	14		metabolic process	0.920519	1.42195	1.20328
1680323	grancalcin [Homo sapiens]	2	8			0.798285	1.42096	1.3863
119581289	hCG16955, isoform CRA_b [Homo sapiens]	2	6	mitochondrion; membrane	cell organization and biogenesis; regulation of biological process	0.876526	1.42085	1.61261
820957369	Chain A, Pp2ca	5	20			1.08218	1.41989	1.14796
158257150	unnamed protein product [Homo sapiens]	13	98	nucleus; cytoplasm; cytosol; ribosome; membrane	metabolic process; cell organization and biogenesis; transport	1.04381	1.41985	1.24363
194388610	unnamed protein product [Homo sapiens]	2	5	nucleus; Golgi	metabolic process	1.02417	1.41966	1.44051
119627136	transmembrane protein 48, isoform CRA_a [Homo sapiens]	6	10	cytoplasm; membrane; cytoskeleton	cell organization and biogenesis; transport	1.20122	1.41903	1.23765
767930709	PREDICTED: exocyst complex component 1 isoform X7 [Homo sapiens]	3	5	cytoplasm; cytosol; membrane	transport; cell organization and biogenesis; metabolic process; regulation of biological process; response to stimulus	0.920559	1.41847	1.20895
119605051	hypothetical protein BC013949, isoform CRA_a [Homo sapiens]	4	15	cytoplasm; cytoskeleton; membrane	cell division	1.03915	1.41823	1.35998
33598946	1-phosphatidylinositol 4,5-bisphosphate phosphodiesterase gamma-1 isoform b [Homo sapiens]	8	23	cytoplasm; cytosol; membrane	regulation of biological process; metabolic process; response to stimulus; cellular component movement; coagulation; defense response	1.05876	1.41799	1.25837
119609668	mitochondrial ribosomal protein S7, isoform CRA_a [Homo sapiens]	2	7	mitochondrion; membrane; ribosome	cell organization and biogenesis; metabolic process	0.722704	1.41747	1.45618
460417643	Chain A, Crystal Structure And Mechanism Of Activation Of Tbk1	3	7			0.993738	1.41653	1.20129
119587823	hCG1732248, isoform CRA_b [Homo sapiens]	2	3			0.942878	1.41511	1.31436
530373081	PREDICTED: ubiquitin-conjugating enzyme E2 E2 isoform X2 [Homo sapiens]	3	18		response to stimulus; metabolic process; regulation of biological process	0.870274	1.41433	1.36464
40982626	unnamed protein product, partial [Homo sapiens]	2	12			1.13139	1.41418	1.4243
62089226	Etoposide-induced protein 2.4 variant, partial [Homo sapiens]	4	10	cytoplasm; endoplasmic reticulum; membrane; Golgi	metabolic process; cell death; regulation of biological process	0.828554	1.41295	1.42247
46255720	Diacylglycerol lipase, beta [Homo sapiens]	3	6	membrane	metabolic process; cell proliferation; coagulation	0.913457	1.4129	1.16121
189054563	unnamed protein product [Homo sapiens]	2	14	nucleus; spliceosomal complex	cell organization and biogenesis; metabolic process	1.04076	1.41277	1.14464
62089058	Inositol 1,4,5-trisphosphate receptor type 3 variant, partial [Homo sapiens]	5	9	membrane; cytoplasm; endoplasmic reticulum; cytosol	regulation of biological process; response to stimulus; metabolic process; transport; cellular homeostasis; coagulation; defense response; cell organization and biogenesis	1.00997	1.4116	1.31561
119580735	mitogen-activated protein kinase kinase kinase 7 interacting protein 1, isoform CRA_g [Homo sapiens]	2	3	cytoplasm; cytosol; membrane	regulation of biological process; response to stimulus; metabolic process; defense response	1.08761	1.41151	1.2136
189053478	unnamed protein product [Homo sapiens]	9	175	nucleus; spliceosomal complex; cytoplasm	metabolic process; cell organization and biogenesis; regulation of biological process; transport	1.11008	1.4107	1.44699
194381766	unnamed protein product [Homo sapiens]	3	25	cytoplasm; endoplasmic reticulum; membrane	regulation of biological process; response to stimulus; transport	1.59454	1.40891	1.67277
68533113	KIF1A variant protein, partial [Homo sapiens]	4	6	cytoplasm	cellular component movement; transport; metabolic process	0.838938	1.40848	1.3334
190016423	Chain B, Snapshots Of The Rna Processing Factor Scaf8 Bound To Different Phosphorylated Forms Of The Carboxy-Terminal Domain Of Rna-Polymerase Ii	2	3			0.992922	1.40802	1.50247
767968266	PREDICTED: nuclear mitotic apparatus protein 1 isoform X2 [Homo sapiens]	53	309	membrane; nucleus; chromosome; cytoplasm; cytosol	cell organization and biogenesis; cell division; cell differentiation	1.00394	1.40727	1.32557
194385916	unnamed protein product [Homo sapiens]	2	3	organelle lumen; membrane	metabolic process; transport; response to stimulus	0.833245	1.40689	1.48418
119580665	GTP binding protein 1, isoform CRA_a [Homo sapiens]	2	4	cytosol; membrane	metabolic process; response to stimulus; regulation of biological process	1.15389	1.40587	1.49949
119628064	splicing factor, arginine/serine-rich 4, isoform CRA_c [Homo sapiens]	5	47	nucleus	metabolic process; cell differentiation; transport; regulation of biological process	0.84236	1.40513	1.33692
157739940	nucleoside diphosphate-linked moiety X motif 19, mitochondrial precursor [Homo sapiens]	2	5	mitochondrion	metabolic process	1.21787	1.40491	1.24999
31652226	39S ribosomal protein L21, mitochondrial isoform d [Homo sapiens]	3	6	mitochondrion; membrane; ribosome	metabolic process; cell organization and biogenesis	1.04136	1.40485	1.35336
10933784	aminopeptidase B, partial [Homo sapiens]	19	109	extracellular; membrane	metabolic process	1.04561	1.40242	1.4797
22761187	unnamed protein product [Homo sapiens]	3	12	endosome; cytosol; cytoskeleton	cellular component movement; transport; regulation of biological process; response to stimulus; cell organization and biogenesis; defense response	0.894274	1.4018	1.2631
15010818	JKTBP1delta6 [Homo sapiens]	4	16	nucleus; spliceosomal complex; cytoplasm	metabolic process; regulation of biological process	0.910028	1.40025	1.64438
27526564	hypothetical protein, partial [Homo sapiens]	2	7	nucleus; mitochondrion; organelle lumen	cell organization and biogenesis; metabolic process; regulation of biological process	0.902355	1.39962	1.44058
767962998	PREDICTED: exosome complex component CSL4 isoform X1 [Homo sapiens]	2	4	nucleus; cytoplasm; cytosol	metabolic process; regulation of biological process	1.25886	1.39956	1.43032
223029440	mothers against decapentaplegic homolog 3 isoform 2 [Homo sapiens]	3	7	nucleus; membrane; cytoplasm; cytosol	regulation of biological process; response to stimulus; metabolic process; transport; cell organization and biogenesis; cell differentiation	0.886956	1.39942	1.32288
768043710	PREDICTED: protein LCHN isoform X1 [Homo sapiens]	2	6			0.976714	1.39885	1.23159
119582598	SMAD, mothers against DPP homolog 5 (Drosophila), isoform CRA_a [Homo sapiens]	3	4	nucleus; cytoplasm; cytosol	metabolic process; regulation of biological process; response to stimulus; cell differentiation	0.983259	1.39831	1.22791
194376712	unnamed protein product [Homo sapiens]	9	53	cytoplasm; cytosol; cytoskeleton	metabolic process; response to stimulus	0.983228	1.39719	1.45439
40046684	unnamed protein product [Homo sapiens]	2	8			1.13136	1.3958	1.3323
28195394	histone H2A type 2-B [Homo sapiens]	4	205	chromosome; nucleus	cell organization and biogenesis; regulation of biological process	0.938095	1.39539	1.41676
547235562	eukaryotic translation initiation factor 3 subunit J isoform 3 [Homo sapiens]	2	4	cytosol	cell organization and biogenesis; metabolic process; regulation of biological process	1.00648	1.3944	1.21251
563888	beta-centractin, partial [Homo sapiens]	4	9	cytoplasm; cytosol; cytoskeleton; membrane		1.05765	1.39396	1.35559
203282517	Chain A, Crystal Structure Of Snx9px-Bar (230-595), C2221	3	8		cell communication	1.24359	1.39393	1.38538
180985	CpG island protein [Homo sapiens]	2	4	nucleus	metabolic process	0.94818	1.39363	1.37817
530410598	PREDICTED: DNA topoisomerase 3-alpha isoform X1 [Homo sapiens]	4	7	nucleus; chromosome	metabolic process; response to stimulus; cell organization and biogenesis	1.18276	1.39333	1.16017
119579893	topoisomerase (DNA) III beta, isoform CRA_b [Homo sapiens]	2	5	chromosome; nucleus	metabolic process	1.18276	1.39333	1.16017
34785048	RPS6 protein, partial [Homo sapiens]	9	66	nucleus; cytoplasm; cytosol; ribosome; membrane	metabolic process; cell proliferation; cell organization and biogenesis; transport; cell death; regulation of biological process; response to stimulus; cell differentiation	1.15852	1.39233	1.35923
119591885	leucine rich repeat containing 47, isoform CRA_a [Homo sapiens]	10	30		metabolic process	1.10825	1.39159	1.26537
5911963	hypothetical protein, partial [Homo sapiens]	5	7	cytoplasm	metabolic process	0.881402	1.39156	1.25237
170652901	RecName: Full=ATP synthase mitochondrial F1 complex assembly factor 1; AltName: Full=ATP11 homolog; Flags: Precursor	2	7	mitochondrion	cell organization and biogenesis	0.891568	1.39111	1.31306
149242500	Chain C, Crystal Structure Of The Human Sec23a24A HETERODIMER, Complexed With The Snare Protein Sec22b	9	148		transport	1.19402	1.39048	1.39854
194386032	unnamed protein product [Homo sapiens]	3	6	membrane	cell differentiation; regulation of biological process	0.924231	1.38984	1.71805
461496497	embryonal Fyn-associated substrate isoform 3 [Homo sapiens]	5	11	cytoplasm	regulation of biological process; response to stimulus	0.946162	1.38928	1.32726
119568976	arginyl-tRNA synthetase-like, isoform CRA_e [Homo sapiens]	4	10	cytoplasm; mitochondrion; organelle lumen	metabolic process; cell organization and biogenesis	0.773073	1.38912	1.2647
119570099	nucleolar and coiled-body phosphoprotein 1, isoform CRA_b [Homo sapiens]	2	7	nucleus; cytoplasm	metabolic process; cell organization and biogenesis	1.00971	1.38881	1.36224
194389718	unnamed protein product [Homo sapiens]	4	20	nucleus	regulation of biological process; metabolic process; response to stimulus; cell organization and biogenesis	1.12796	1.38845	1.39236
768004562	PREDICTED: far upstream element-binding protein 2 isoform X2 [Homo sapiens]	16	107	cytosol; membrane	metabolic process; regulation of biological process; transport	0.941723	1.38842	1.40902
194375371	unnamed protein product [Homo sapiens]	3	4	cytosol	metabolic process	1.04957	1.38745	1.2202
119571483	unc-119 homolog (C. elegans), isoform CRA_b [Homo sapiens]	2	5	cytosol	transport; cell communication; regulation of biological process; response to stimulus	0.900024	1.3851	1.22592
767958661	PREDICTED: far upstream element-binding protein 3 isoform X4 [Homo sapiens]	12	56	nucleus; cytoplasm; membrane	metabolic process; regulation of biological process	0.933992	1.38473	1.38847
578839324	PREDICTED: secretory carrier-associated membrane protein 3 isoform X2 [Homo sapiens]	4	36	membrane	transport; response to stimulus	1.04818	1.38362	1.23609
194380754	unnamed protein product [Homo sapiens]	3	3	nucleus; cytoplasm; vacuole; Golgi; cytosol; membrane	response to stimulus; metabolic process; regulation of biological process; transport; cell organization and biogenesis; defense response	1.0726	1.3809	1.18977
122937500	protein unc-119 homolog B [Homo sapiens]	2	8	cytosol	transport; cell organization and biogenesis	0.87148	1.37964	1.21761
119585349	chromosome 3 open reading frame 60, isoform CRA_c [Homo sapiens]	3	8	nucleus; mitochondrion; membrane	metabolic process; cell organization and biogenesis	1.06957	1.37907	1.11949
264681565	xaa-Pro aminopeptidase 1 isoform 2 [Homo sapiens]	7	17	cytoplasm	metabolic process	0.967207	1.37904	1.42991
530414885	PREDICTED: neurogenic locus notch homolog protein 3 isoform X1 [Homo sapiens]	8	26	membrane; extracellular; cytoplasm; cytosol; cytoskeleton	regulation of biological process; metabolic process; response to stimulus	1.08389	1.3787	1.41584
119607250	aspartate beta-hydroxylase, isoform CRA_e, partial [Homo sapiens]	6	18	endoplasmic reticulum; membrane; organelle lumen	response to stimulus; regulation of biological process; metabolic process; transport	0.827823	1.37866	1.48479
767934203	PREDICTED: exocyst complex component 3 isoform X2 [Homo sapiens]	6	15	cytosol; membrane	transport; cell organization and biogenesis; metabolic process	0.906444	1.37845	1.35522
697350680	Chain b, Structure Of The Large Ribosomal Subunit From Human Mitochondria	4	17			0.936108	1.37718	1.15937
119627785	thyroid hormone receptor associated protein 3, isoform CRA_a [Homo sapiens]	4	19	nucleus	regulation of biological process; metabolic process; response to stimulus	0.957628	1.37443	1.41707
158258731	unnamed protein product [Homo sapiens]	3	10	mitochondrion; membrane; ribosome	metabolic process; cell organization and biogenesis; transport	1.30965	1.37418	1.27918
767910062	PREDICTED: retinoblastoma-binding protein 5 isoform X4 [Homo sapiens]	3	5	nucleus	cell organization and biogenesis; metabolic process; regulation of biological process; response to stimulus	0.978637	1.37344	1.17633
13279062	EPHB4 protein, partial [Homo sapiens]	5	9	extracellular; cytosol; membrane	cellular component movement; metabolic process; regulation of biological process; response to stimulus	0.889106	1.37332	1.40731
119607230	carbonic anhydrase VIII, isoform CRA_a [Homo sapiens]	3	4	cytoplasm	metabolic process; regulation of biological process; response to stimulus	1.05616	1.37187	1.30383
6010217	NOV/plexin-A1 protein, partial [Homo sapiens]	5	10	nucleus; cytoplasm; membrane	regulation of biological process; response to stimulus; development; cellular component movement	0.908153	1.3714	1.37748
75813620	protein phosphatase 1B isoform 5 [Homo sapiens]	4	20	cytosol; membrane	metabolic process; regulation of biological process; response to stimulus	1.08218	1.37104	1.10939
20336302	putative ATP-dependent RNA helicase DHX33 isoform 1 [Homo sapiens]	3	5	nucleus; cytoplasm	metabolic process; regulation of biological process	0.823791	1.37065	1.26378
22266726	LIR-D1 precursor [Homo sapiens]	3	3	membrane	cellular component movement; cell proliferation	1.06361	1.37015	1.2047
767943247	PREDICTED: AT-rich interactive domain-containing protein 1B isoform X6 [Homo sapiens]	2	3	cytoplasm	metabolic process; cell organization and biogenesis; regulation of biological process	0.955433	1.36996	1.29933
767955409	PREDICTED: glyoxylate reductase/hydroxypyruvate reductase isoform X2 [Homo sapiens]	2	25	cytoplasm; organelle lumen; cytosol	metabolic process; cell organization and biogenesis	1.04663	1.36951	1.19671
163914351	TPA: microtubule-associated protein [Homo sapiens]	3	5	nucleus; mitochondrion; membrane	cellular homeostasis; cell death; cell differentiation	0.927721	1.36845	1.21517
534286037	Chain G, Crystal Structure Of Human Nucleosome Core Particle Lacking H2a N- Terminal Region	4	206			0.933271	1.36699	1.39443
28422640	CROP protein, partial [Homo sapiens]	3	6	nucleus; spliceosomal complex	cell organization and biogenesis; metabolic process	1.05815	1.36653	1.2914
183182	guanine nucleotide-binding regulatory protein alpha-inhibitory subunit [Homo sapiens]	6	20	cytoplasm; cytosol; membrane	regulation of biological process; response to stimulus; cell communication; coagulation; metabolic process; cell proliferation; cell division	1.0685	1.36644	1.40359
119604587	dedicator of cytokinesis 6, isoform CRA_c, partial [Homo sapiens]	6	11	cytoplasm; cytosol	regulation of biological process; response to stimulus; coagulation	0.98244	1.36419	1.33776
3930217	Nck-2 [Homo sapiens]	2	2	cytoplasm; endoplasmic reticulum; cytosol; membrane	cell organization and biogenesis; regulation of biological process; response to stimulus; cellular component movement	0.848176	1.3641	1.32068
119598802	mitochondrial ribosomal protein L47, isoform CRA_c [Homo sapiens]	2	5	mitochondrion; membrane; ribosome	metabolic process; cell organization and biogenesis	1.09238	1.36401	1.25404
193787052	unnamed protein product [Homo sapiens]	3	7	mitochondrion	metabolic process	1.02121	1.36382	1.2316
2708305	U4/U6 small nuclear ribonucleoprotein hPrp4 [Homo sapiens]	5	10	nucleus; spliceosomal complex	metabolic process	1.16789	1.36348	1.23474
145843637	SET, partial [Homo sapiens]	5	21	nucleus; cytoplasm; endoplasmic reticulum; cytosol	metabolic process; cell organization and biogenesis; transport; regulation of biological process	1.8853	1.36286	1.66797
77997606	mercaptopyruvate sulfurtransferase variant, partial [Homo sapiens]	4	17	cytoplasm; mitochondrion; membrane; cytosol	metabolic process; response to stimulus	1.13238	1.36073	1.35612
119571366	similar to RIKEN cDNA 0610011N22 [Homo sapiens]	3	6			0.947442	1.35947	1.36694
642532	ras-related small GTP binding protein Rab5 [Homo sapiens]	7	86	nucleus; cytoplasm; membrane; endosome	transport; regulation of biological process; response to stimulus	1.09808	1.3589	1.24805
331284174	endophilin-B1 isoform 4 [Homo sapiens]	3	10	membrane; cytoplasm	metabolic process; cell death; regulation of biological process; cell communication; response to stimulus; cell organization and biogenesis	0.926431	1.35858	1.38207
12654831	Phosphoglucomutase 3 [Homo sapiens]	9	44	cytosol	metabolic process	1.09496	1.35828	1.28599
48425472	Chain D, Structure Of The Signal Recognition Particle Interacting With The Elongation-Arrested Ribosome	5	11		cell organization and biogenesis; transport	0.965452	1.35711	1.35924
71052220	FAM65A protein, partial [Homo sapiens]	3	6	cytoplasm	regulation of biological process; response to stimulus	0.95153	1.35635	1.24922
119620769	splicing factor, arginine/serine-rich 7, 35kDa, isoform CRA_b [Homo sapiens]	5	53	nucleus; cytoplasm	metabolic process; transport; regulation of biological process	0.948471	1.35514	1.2032
767981042	PREDICTED: N6-adenosine-methyltransferase 70 kDa subunit isoform X1 [Homo sapiens]	2	8	nucleus	metabolic process; regulation of biological process	0.917595	1.35414	1.4378
119601351	vesicle transport through interaction with t-SNAREs homolog 1B (yeast), isoform CRA_a [Homo sapiens]	3	7	cytoplasm; membrane; Golgi; endosome	transport; cell proliferation; cell organization and biogenesis; regulation of biological process	0.804785	1.35405	1.23784
194384526	unnamed protein product [Homo sapiens]	3	4	cytoplasm		0.992436	1.35285	1.16853
194374237	unnamed protein product [Homo sapiens]	8	70	proteasome; nucleus; cytoplasm	cell organization and biogenesis; metabolic process; response to stimulus; regulation of biological process	1.02288	1.35238	1.36845
119604491	mitochondrial ribosomal protein L4, isoform CRA_b [Homo sapiens]	2	3	membrane; ribosome	metabolic process; cell organization and biogenesis	0.847702	1.35199	1.32685
530381678	PREDICTED: cap-specific mRNA (nucleoside-2'-O-)-methyltransferase 1 isoform X1 [Homo sapiens]	4	6	nucleus; cytoplasm	metabolic process	0.831849	1.35106	1.20431
119609768	signal recognition particle 68kDa, isoform CRA_e [Homo sapiens]	12	30	cytoplasm; endoplasmic reticulum; cytosol; ribosome	metabolic process; cell organization and biogenesis; transport; response to stimulus	1.17027	1.34906	1.28401
40977038	unnamed protein product, partial [Homo sapiens]	3	6			1.12894	1.34805	1.44802
20336317	bcl-2-like protein 11 isoform 2 [Homo sapiens]	2	5	mitochondrion; membrane; cytosol	cell death; metabolic process; regulation of biological process; cell organization and biogenesis; response to stimulus	1.02824	1.34762	1.24083
38014611	C11orf2 protein, partial [Homo sapiens]	12	28	Golgi; endosome	transport; metabolic process	0.927015	1.34739	1.18053
119627517	EBNA1 binding protein 2, isoform CRA_a [Homo sapiens]	2	4	nucleus; membrane		1.17254	1.34683	1.39555
193784141	unnamed protein product [Homo sapiens]	2	3	cytosol	metabolic process; regulation of biological process; defense response; response to stimulus	1.03484	1.34671	1.18165
62087212	calpastatin isoform a variant, partial [Homo sapiens]	6	9	nucleus; cytoplasm; endoplasmic reticulum; cytosol; membrane	regulation of biological process; cell differentiation	1.0195	1.34531	1.08539
119597155	solute carrier family 25, member 13 (citrin), isoform CRA_b [Homo sapiens]	16	61	mitochondrion; membrane	metabolic process; transport; response to stimulus	1.04459	1.34518	1.35507
14043738	Sorting and assembly machinery component 50 homolog (S. cerevisiae) [Homo sapiens]	8	20	mitochondrion; membrane	transport; cell organization and biogenesis; metabolic process	1.03975	1.3445	1.19213
3421153	E6-AP ubiquitin-protein ligase, partial [Homo sapiens]	2	8	proteasome; nucleus; cytoplasm	metabolic process; regulation of biological process	0.932339	1.3436	1.24112
119587855	H2A histone family, member X [Homo sapiens]	3	197	chromosome; nucleus	response to stimulus; metabolic process; cell organization and biogenesis; regulation of biological process	0.938095	1.34169	1.38364
534286460	Chain B, Crystal Structure Of Human Prpf4b Kinase Domain In Complex With 4-{5- [(2-chloro-pyridin-4-ylmethyl)-carbamoyl]-thiophen-2-yl}- Benzo[b]thiophene-2-carboxylic Acid Amine	2	6			0.889689	1.34162	1.28773
119602596	fuse-binding protein-interacting repressor, isoform CRA_g [Homo sapiens]	11	42		metabolic process; regulation of biological process; cell death	1.10543	1.341	1.38217
545719958	Chain B, Crystal Structure Of The Trf2-binding Motif Of Slx4 In Complex With The Trfh Domain Of Trf2	2	7			0.990878	1.34052	1.29896
119625203	carbonic reductase 4, isoform CRA_b [Homo sapiens]	2	3	organelle lumen	metabolic process; cell organization and biogenesis	1.06511	1.33989	1.2102
6573673	Chain A, Crystal Structure Of The Pten Tumor Suppressor	3	7		metabolic process	1	1.33838	1.45211
392583868	SRA stem-loop-interacting RNA-binding protein, mitochondrial isoform 3 precursor [Homo sapiens]	4	15	nucleus; mitochondrion	regulation of biological process; metabolic process; cellular component movement; cell organization and biogenesis	0.908813	1.338	1.29397
10436748	unnamed protein product [Homo sapiens]	3	7	nucleus; cytoplasm; cytosol	metabolic process; regulation of biological process; response to stimulus	1.04207	1.33743	1.24702
178847020	Chain A, Solution Structure Of The Sh2 Domain From Human Crk-Like Protein	2	8			0.898553	1.33638	1.12896
33874978	SLC4A2 protein [Homo sapiens]	3	5	membrane	transport; cellular homeostasis	0.851021	1.33512	1.36331
111955162	centrosomal protein of 131 kDa isoform b [Homo sapiens]	3	4	nucleus; cytosol; cytoskeleton; membrane	cell organization and biogenesis; development; regulation of biological process; cell differentiation; cellular component movement; transport	0.946656	1.33487	1.47758
663856844	septin-8 isoform f [Homo sapiens]	5	12	cytoplasm; cytoskeleton		0.975648	1.33354	1.20123
440576021	alternative protein SMCR7L [Homo sapiens]	2	6			1.06923	1.33253	1.338
290559992	Chain A, Crystal Structure Of Human Macrod1	3	19			1.09686	1.33175	1.20615
11933155	PDZ domain protein 3' variant 4 [Homo sapiens]	2	4	membrane	cell organization and biogenesis; regulation of biological process; response to stimulus	0.790147	1.33152	1.26941
416178	desmoglein 2 [Homo sapiens]	4	10	membrane; cell surface	cell organization and biogenesis; cell death; response to stimulus; regulation of biological process	1.02565	1.33134	1.21799
119621965	inositol(myo)-1(or 4)-monophosphatase 2, isoform CRA_c, partial [Homo sapiens]	3	8	cytoplasm; cytosol	metabolic process; regulation of biological process; response to stimulus	1.18397	1.33106	1.20794
54633204	KIAA0216 splice variant 2, partial [Homo sapiens]	6	7	membrane; nucleus; cytoplasm; Golgi; cytoskeleton	cell organization and biogenesis; metabolic process; regulation of biological process; transport; cellular component movement; cell differentiation	1.03007	1.33015	1.3093
119594457	integrator complex subunit 5 [Homo sapiens]	3	6	nucleus; membrane	metabolic process	0.884503	1.32984	1.43213
194377426	unnamed protein product [Homo sapiens]	3	42	extracellular; cytosol; cytoskeleton; membrane	cell organization and biogenesis; cellular component movement; coagulation; defense response; response to stimulus; regulation of biological process	0.897939	1.32938	1.31594
768018244	PREDICTED: DNA topoisomerase 1 isoform X2 [Homo sapiens]	8	22	chromosome; nucleus	metabolic process; cell organization and biogenesis; cell death; regulation of biological process; cell division; response to stimulus	0.923511	1.32795	1.29974
119591859	Rho guanine exchange factor (GEF) 16, isoform CRA_b [Homo sapiens]	8	19	cytosol	regulation of biological process; response to stimulus; cellular component movement	0.87098	1.3278	1.26248
40041718	unnamed protein product, partial [Homo sapiens]	6	50			1.08715	1.3278	1.22028
767887827	PREDICTED: rho guanine nucleotide exchange factor 5-like isoform X7 [Homo sapiens]	6	13			0.87841	1.32719	1.34114
10437135	unnamed protein product [Homo sapiens]	2	2	nucleus; spliceosomal complex; cytoplasm; membrane	metabolic process; cell death; regulation of biological process	1.06941	1.32675	1.47798
728055719	Chain B, Metal Ion And Ligand Binding Of Integrin	4	9			0.829125	1.32636	1.17637
119607750	fascin homolog 1, actin-bundling protein (Strongylocentrotus purpuratus), isoform CRA_a [Homo sapiens]	16	82	cytoplasm; cytosol; cytoskeleton	cell organization and biogenesis; cell proliferation; regulation of biological process; cellular component movement	1.04186	1.32606	1.28611
32492946	medulloblastoma antigen MU-MB-50.205, partial [Homo sapiens]	6	27	chromosome; nucleus	regulation of biological process; cell organization and biogenesis	0.901606	1.32534	1.216
544346294	ankyrin repeat and zinc finger domain-containing protein 1 isoform 2 [Homo sapiens]	4	5	membrane	metabolic process; response to stimulus	0.932702	1.32512	1.28882
119575483	hCG2040192 [Homo sapiens]	3	6	chromosome; nucleus		0.882472	1.32399	1.04278
148745116	UNC84A protein [Homo sapiens]	4	7	membrane	cell organization and biogenesis	0.934003	1.32376	1.24639
116284113	GTF3C4 protein, partial [Homo sapiens]	4	7		metabolic process; cell organization and biogenesis; regulation of biological process	0.972772	1.32257	1.19466
530421834	PREDICTED: ribosomal biogenesis protein LAS1L isoform X6 [Homo sapiens]	5	16	cytoplasm; membrane	metabolic process	1.05874	1.32086	1.3465
194373467	unnamed protein product [Homo sapiens]	2	3	nucleus	regulation of biological process; metabolic process; cell organization and biogenesis; response to stimulus	0.850438	1.32065	1.27542
768011011	PREDICTED: BTB/POZ domain-containing protein KCTD15 isoform X1 [Homo sapiens]	2	2		development; cell organization and biogenesis	0.877478	1.31974	1.28132
310900615	unnamed protein product [Homo sapiens]	2	6			1.0353	1.31965	1.24927
194378168	unnamed protein product [Homo sapiens]	4	14	chromosome; nucleus	cell organization and biogenesis; regulation of biological process; cell differentiation	0.969429	1.31959	1.32218
119569268	sorting nexin 2, isoform CRA_a [Homo sapiens]	6	21	cytoplasm; membrane	transport; cell communication; cell organization and biogenesis	0.854672	1.31945	1.16147
767905050	PREDICTED: peflin isoform X4 [Homo sapiens]	4	16	cytoplasm; membrane	metabolic process; response to stimulus	0.825731	1.3193	1.23365
119630289	splicing factor, arginine/serine-rich 15, isoform CRA_a [Homo sapiens]	2	3			0.946417	1.31886	1.24676
119603266	nudix (nucleoside diphosphate linked moiety X)-type motif 21, isoform CRA_a [Homo sapiens]	4	16	nucleus	metabolic process; cell organization and biogenesis	1.08795	1.31844	1.34779
11691900	prolyl oligopeptidase [Homo sapiens]	7	15	nucleus; cytoplasm; membrane	metabolic process	1.06942	1.31822	1.32706
530380464	PREDICTED: la-related protein 1 isoform X1 [Homo sapiens]	6	13	nucleus; cytoplasm; membrane	metabolic process; cell proliferation; regulation of biological process; response to stimulus	0.929778	1.31746	1.28955
119629684	pericentrin (kendrin), isoform CRA_c [Homo sapiens]	2	5	cytoplasm; cytosol; membrane	cell organization and biogenesis; cellular component movement; regulation of biological process; cell proliferation	0.959142	1.31667	1.25876
119580851	X-ray repair complementing defective repair in Chinese hamster cells 6 (Ku autoantigen, 70kDa), isoform CRA_a [Homo sapiens]	14	116	nucleus; chromosome; cytoplasm; cytosol; membrane	cell organization and biogenesis; metabolic process; response to stimulus; regulation of biological process; defense response	1.37322	1.31658	1.42767
530398397	PREDICTED: cullin-5 isoform X1 [Homo sapiens]	5	22	nucleus; cytosol; membrane	response to stimulus; regulation of biological process; cell proliferation; cellular component movement; metabolic process; cellular homeostasis; transport	1.18753	1.31628	1.18163
119607784	haloacid dehalogenase-like hydrolase domain containing 3, isoform CRA_a [Homo sapiens]	2	8	mitochondrion	metabolic process	1.00515	1.31588	1.40367
33872575	MTDH protein, partial [Homo sapiens]	2	4	nucleus; cytoplasm; endoplasmic reticulum; membrane	regulation of biological process; response to stimulus; cell organization and biogenesis	1.33398	1.31572	1.33446
17939646	APEX nuclease (multifunctional DNA repair enzyme) 1 [Homo sapiens]	6	34	nucleus; cytoplasm; mitochondrion; endoplasmic reticulum; ribosome	cell organization and biogenesis; metabolic process; response to stimulus; regulation of biological process; cellular homeostasis	1.31869	1.31521	1.34408
194376196	unnamed protein product [Homo sapiens]	3	4	chromosome	cell organization and biogenesis	0.989751	1.31412	1.10521
158256524	unnamed protein product [Homo sapiens]	6	13	endoplasmic reticulum; membrane	metabolic process	0.949593	1.31388	1.18084
119582141	Treacher Collins-Franceschetti syndrome 1, isoform CRA_f, partial [Homo sapiens]	6	24	nucleus; cytoplasm	transport; metabolic process	0.832006	1.31324	1.34967
13097600	Similar to ribosomal protein L23, partial [Homo sapiens]	4	30	cytoplasm; cytosol; ribosome; membrane	metabolic process; cell organization and biogenesis; transport	0.956043	1.31322	1.2324
119611593	ring finger protein 2, isoform CRA_a [Homo sapiens]	3	5	nucleus	regulation of biological process; metabolic process; cell organization and biogenesis	1.08605	1.31285	1.27647
1890331	L-3-phosphoserine phosphatase [Homo sapiens]	5	18	cytoplasm	metabolic process	0.844547	1.31284	1.31872
756142599	Chain x, Human Constitutive 20s Proteasome In Complex With Carfilzomib	3	41			1.11418	1.31264	1.09507
344179024	glycogen debranching enzyme, partial [Homo sapiens]	5	13	nucleus; cytoplasm; cytosol; endoplasmic reticulum	metabolic process; response to stimulus	0.968097	1.31235	1.61846
221043580	unnamed protein product [Homo sapiens]	6	12	vacuole; membrane; organelle lumen	metabolic process; cell organization and biogenesis; response to stimulus; regulation of biological process	0.879656	1.31186	1.1566
158255704	unnamed protein product [Homo sapiens]	7	21	mitochondrion; membrane	response to stimulus; metabolic process; transport	0.906185	1.31158	1.29824
767910547	PREDICTED: sorting nexin-27 isoform X5 [Homo sapiens]	5	15	cytoplasm; endosome; cytosol; membrane	transport; regulation of biological process; response to stimulus	0.910874	1.31003	1.2729
530390843	PREDICTED: choline transporter-like protein 1 isoform X5 [Homo sapiens]	4	8	mitochondrion; membrane	metabolic process; transport	0.910171	1.30972	1.17899
609412241	Chain A, The Structure Of 1na In Complex With Src T338g	9	31			1.13157	1.30958	1.36866
119600631	myosin ID, isoform CRA_e, partial [Homo sapiens]	13	36	endosome; endoplasmic reticulum; membrane	metabolic process; regulation of biological process; transport	1.03195	1.30871	1.43418
221045270	unnamed protein product [Homo sapiens]	4	16	mitochondrion; membrane; endosome; cytosol	cellular homeostasis; metabolic process; regulation of biological process; response to stimulus; transport; cell organization and biogenesis	0.924948	1.30753	1.26462
33879582	GTF3C5 protein, partial [Homo sapiens]	7	9		metabolic process; cell differentiation	1.00434	1.30724	1.20778
119586272	GTPase activating Rap/RanGAP domain-like 1, isoform CRA_a [Homo sapiens]	3	7	nucleus; cytoplasm	regulation of biological process	0.845959	1.30669	1.32169
409107477	Chain D, Complex Structure 6 Of DaxxH3.3(SUB7)H4	6	285			1.04724	1.3066	1.25695
530367490	PREDICTED: echinoderm microtubule-associated protein-like 4 isoform X4 [Homo sapiens]	8	22	cytoplasm; membrane	cell organization and biogenesis	1.0804	1.30632	1.33222
1002923	coronin-like protein [Homo sapiens]	4	14	nucleus; cytoplasm; endosome; membrane; cytoskeleton	cell organization and biogenesis; transport; cellular component movement; regulation of biological process; response to stimulus; defense response	1.03575	1.30485	1.19097
56553625	Chain B, Glycogen Synthase Kinase-3 Beta In Complex With 3-Indolyl-4- Arylmaleimide Inhibitor	7	20		metabolic process	0.94673	1.30479	1.19853
311893345	copine-1 isoform c [Homo sapiens]	9	28	nucleus; cytoplasm; cytosol; membrane	metabolic process; regulation of biological process; transport; response to stimulus; cell growth	1.07569	1.30478	1.30515
193785938	unnamed protein product [Homo sapiens]	19	71	nucleus; cytoplasm; membrane	regulation of biological process; metabolic process; cell organization and biogenesis	0.964181	1.30307	1.24129
2645433	CHD3 [Homo sapiens]	9	21	nucleus	regulation of biological process	1.1756	1.30307	1.33179
767945631	PREDICTED: lanC-like protein 2 isoform X1 [Homo sapiens]	2	8	nucleus; cytoplasm; cytosol; membrane; cytoskeleton	metabolic process; regulation of biological process	1.18042	1.30295	1.3569
119627711	splicing factor 3a, subunit 3, 60kDa, isoform CRA_b [Homo sapiens]	3	17	spliceosomal complex	metabolic process; cell organization and biogenesis	0.856792	1.3027	1.13763
148753311	RCC2 protein, partial [Homo sapiens]	18	98	cytosol; membrane	cell organization and biogenesis; regulation of biological process; response to stimulus; cell division	1.16136	1.30218	1.28843
768021835	PREDICTED: proteasome assembly chaperone 1 isoform X1 [Homo sapiens]	3	9	nucleus; cytoplasm; endoplasmic reticulum; Golgi	cell proliferation; cell organization and biogenesis	1.0594	1.30024	1.16116
767906226	PREDICTED: F-actin-capping protein subunit alpha-1 isoform X1 [Homo sapiens]	5	47	extracellular; cytosol; cytoskeleton	cell organization and biogenesis; cellular component movement; coagulation; defense response; response to stimulus; regulation of biological process	1.09108	1.2985	1.3144
530395424	PREDICTED: solute carrier family 22 member 18 isoform X9 [Homo sapiens]	2	3	cytoplasm; membrane	transport	1.27555	1.29732	1.25191
119574771	pyrophosphatase (inorganic) 1, isoform CRA_a [Homo sapiens]	3	15	cytoplasm; cytosol	metabolic process	1.06726	1.29706	1.44422
166014265	enabled-like protein variant hMenaDv6 [Homo sapiens]	7	38	cytoplasm; cytosol; membrane	cellular component movement; cell organization and biogenesis; transport; regulation of biological process; response to stimulus	0.925991	1.29674	1.26397
578803915	PREDICTED: heterogeneous nuclear ribonucleoprotein A3 isoform X3 [Homo sapiens]	9	46	nucleus; cytoplasm; spliceosomal complex	metabolic process; transport	1.27197	1.29626	1.74133
119613571	HECT, UBA and WWE domain containing 1, isoform CRA_a [Homo sapiens]	49	176	nucleus; cytoplasm; membrane	metabolic process; response to stimulus; cell organization and biogenesis; cell differentiation	0.954838	1.29548	1.24
530396808	PREDICTED: double-strand break repair protein MRE11A isoform X3 [Homo sapiens]	2	10	chromosome; nucleus; cytosol	regulation of biological process; cell organization and biogenesis; metabolic process; response to stimulus; cell proliferation; defense response	1.09475	1.29457	1.30859
152149576	Chain A, Human Nsun5 Protein	3	6			1.06232	1.29447	1.2832
48257071	CTNND1 protein, partial [Homo sapiens]	16	54	nucleus; cytoplasm; cytosol; membrane	metabolic process; regulation of biological process; response to stimulus; cell organization and biogenesis	0.989448	1.29418	1.3394
12697943	KIAA1699 protein, partial [Homo sapiens]	10	36	cytoplasm; cytosol; membrane	cell organization and biogenesis; transport; metabolic process	1.02392	1.29289	1.35835
119588689	lin-7 homolog C (C. elegans), isoform CRA_b [Homo sapiens]	2	5	cytoplasm; membrane	transport; cell communication; cell organization and biogenesis	1.04688	1.29288	1.02626
119623713	chromosome 6 open reading frame 134, isoform CRA_c, partial [Homo sapiens]	2	4	cytoplasm; Golgi; cytosol	cell organization and biogenesis; regulation of biological process; metabolic process	0.912265	1.29267	1.29856
119589004	transmembrane protein 41B, isoform CRA_d, partial [Homo sapiens]	3	8			0.797583	1.29158	1.24385
119390147	Chain A, Crystal Structure Of The Heterodimeric Complex Of Human Rgs10 And Activated Gi Alpha 3	6	25		regulation of biological process; response to stimulus	1.00772	1.29014	1.28686
29726602	Chain B, Crystal Structure Of Human Junctional Adhesion Molecule Type 1	5	26			0.850838	1.29013	1.14598
768036624	PREDICTED: mediator of RNA polymerase II transcription subunit 14 isoform X1 [Homo sapiens]	3	5	nucleus; membrane	regulation of biological process; metabolic process; response to stimulus	1.09065	1.28974	1.17394
33150820	MSIN3A [Homo sapiens]	11	28	chromosome; nucleus; cytoplasm	regulation of biological process; cell differentiation; metabolic process; coagulation; cell organization and biogenesis; response to stimulus; cellular homeostasis	0.947667	1.28813	1.2685
768000519	PREDICTED: ATP-dependent RNA helicase DDX39A isoform X1 [Homo sapiens]	14	122	nucleus; spliceosomal complex; cytoplasm; membrane	metabolic process; transport; response to stimulus; regulation of biological process	1.04765	1.28795	1.1779
23111018	RNA-binding protein 10 isoform 2 [Homo sapiens]	4	18	nucleus	metabolic process	0.890545	1.28716	1.26555
767903845	PREDICTED: uncharacterized protein C1orf167 isoform X8 [Homo sapiens]	2	4			0.837917	1.28671	1.33291
556695376	nucleoside diphosphate kinase, mitochondrial isoform b [Homo sapiens]	3	13	mitochondrion; membrane; organelle lumen; cytosol	metabolic process; transport; regulation of biological process	1.07897	1.2866	1.2528
530379382	PREDICTED: ATP-dependent RNA helicase DHX29 isoform X3 [Homo sapiens]	5	10	cytoplasm; mitochondrion	metabolic process	0.998389	1.28611	1.21338
31874452	hypothetical protein [Homo sapiens]	2	8	cytosol	metabolic process	0.945273	1.28603	1.24911
448295	TLS protein	6	19			1.07291	1.28584	1.03648
40047090	unnamed protein product [Homo sapiens]	2	7			0.876709	1.28581	1.23155
52078392	USP19 protein, partial [Homo sapiens]	4	7	cytoplasm; membrane; cytosol	metabolic process; regulation of biological process; response to stimulus	0.89247	1.28566	1.15875
704416	elongation factor Tu [Homo sapiens]	11	152	mitochondrion; membrane	metabolic process; cell organization and biogenesis	1.04499	1.28553	1.33423
119577600	ethylmalonic encephalopathy 1, isoform CRA_b [Homo sapiens]	4	24	nucleus; cytoplasm; mitochondrion; organelle lumen	metabolic process	1.04184	1.2853	1.23337
211939101	Chain H, Crystal Structure Of Zn2+-Bound Form Of Des3-23alg-2	4	19			1.1371	1.2851	1.38286
119610896	transmembrane protein 93 [Homo sapiens]	2	3	endoplasmic reticulum; membrane	cell organization and biogenesis; metabolic process	0.987879	1.28465	1.40057
578800895	PREDICTED: melanoma inhibitory activity protein 3 isoform X2 [Homo sapiens]	6	17	membrane	regulation of biological process; transport; metabolic process; cell organization and biogenesis; response to stimulus	0.957501	1.28451	1.20484
388326942	Chain A, Discovery Of Small Molecules That Bind To K-Ras And Inhibit Sos- Mediated Activation	4	10			0.892408	1.28447	1.28727
189217847	maspardin isoform b [Homo sapiens]	2	6	cytoplasm; cytosol; membrane	regulation of biological process; response to stimulus	0.826137	1.28445	1.1056
193785796	unnamed protein product [Homo sapiens]	2	2	nucleus; cytoplasm; cytosol	metabolic process; regulation of biological process	0.876486	1.28382	1.15531
767972948	PREDICTED: bromodomain adjacent to zinc finger domain protein 2A isoform X9 [Homo sapiens]	3	4	cytoplasm	regulation of biological process; metabolic process; cell organization and biogenesis	1.08148	1.28359	1.29409
1616920	a member of the short-chain alcohol dehydrogenase family, partial [Homo sapiens]	3	10	organelle lumen; membrane	metabolic process	0.83416	1.28312	1.16571
3522970	Trio [Homo sapiens]	4	12	cytosol; membrane	metabolic process; regulation of biological process; response to stimulus; cellular component movement	0.854955	1.28228	1.30014
119583622	voltage-dependent anion channel 3, isoform CRA_b [Homo sapiens]	11	64	nucleus; mitochondrion; membrane	transport; regulation of biological process	1.10243	1.28152	1.19127
251837154	Chain B, Leishmania Tarentolae Mitochondrial Large Ribosomal Subunit Model	2	6	ribosome	metabolic process	0.922095	1.28131	1.23585
119598643	EPH receptor B3, isoform CRA_a [Homo sapiens]	4	10	extracellular; cytosol; membrane	metabolic process; regulation of biological process; response to stimulus; cellular component movement; cell organization and biogenesis	1.06243	1.2805	1.3231
31417206	ASPSCR1 protein [Homo sapiens]	6	22	cytosol; membrane	transport; regulation of biological process; cell organization and biogenesis	0.969643	1.27964	1.16365
47607492	plectin isoform 1c [Homo sapiens]	138	721	cytoplasm; cytosol; cytoskeleton; membrane	cell death; cell organization and biogenesis	1.01642	1.27956	1.25603
584277106	receptor tyrosine-protein kinase erbB-2 isoform d precursor [Homo sapiens]	5	9	nucleus; cytoplasm; membrane	metabolic process; regulation of biological process; response to stimulus; cellular component movement; cell organization and biogenesis; cell proliferation; defense response; cell differentiation	0.958818	1.27876	1.18045
158259473	unnamed protein product [Homo sapiens]	5	22	cytoplasm	metabolic process	0.90408	1.27774	1.25216
10120605	Chain B, L-3-Hydroxyacyl-Coa Dehydrogenase Complexed With Acetoacetyl-Coa And Nad+	9	46		metabolic process	1.27053	1.27625	1.32953
119631604	dynein, cytoplasmic 1, intermediate chain 2, isoform CRA_a [Homo sapiens]	5	26	cytoplasm; cytosol	transport; cell organization and biogenesis; cellular component movement; metabolic process	1.18424	1.27618	1.24836
159149063	DIS3 [Homo sapiens]	11	30	cytosol; membrane	metabolic process; regulation of biological process	1.11437	1.27614	1.26815
119629757	protein O-fucosyltransferase 2, isoform CRA_c [Homo sapiens]	2	5	membrane; Golgi	metabolic process; regulation of biological process	0.9779	1.27576	1.37169
530425011	PREDICTED: phosphatidate phosphatase LPIN2 isoform X1 [Homo sapiens]	2	2	nucleus; cytoplasm; endoplasmic reticulum; membrane; cytosol	metabolic process; regulation of biological process	0.76241	1.27541	1.14184
229080	DNA repair enzyme	2	4	nucleus	metabolic process; response to stimulus	1.0251	1.27511	1.15121
194387946	unnamed protein product [Homo sapiens]	4	15	nucleus; spliceosomal complex	metabolic process; regulation of biological process	1.01832	1.27429	1.51009
62988842	unknown, partial [Homo sapiens]	34	159	cytoplasm; cytosol; cytoskeleton	metabolic process; regulation of biological process; response to stimulus; cell organization and biogenesis; transport; cellular component movement; defense response	1.0478	1.27301	1.28124
119606043	chromosome 16 open reading frame 34, isoform CRA_d [Homo sapiens]	2	9	nucleus; cytoplasm; membrane		0.820517	1.2722	1.27038
386783388	Chain B, Crystal Structure Of A Ribonucleotide Reductase M2 B (rnrr2) From Homo Sapiens At 2.20 A Resolution	2	5			0.88129	1.27213	1.18185
194374851	unnamed protein product [Homo sapiens]	4	21	cytoplasm; cytosol	metabolic process	1.21064	1.27155	1.37559
119607504	inositol(myo)-1(or 4)-monophosphatase 1, isoform CRA_d [Homo sapiens]	4	12	cytoplasm; cytosol	metabolic process; regulation of biological process; response to stimulus	0.933844	1.27104	1.21036
119576364	WD repeat domain 70, isoform CRA_a [Homo sapiens]	3	7			0.926142	1.27085	1.23273
194379770	unnamed protein product [Homo sapiens]	6	17	nucleus; mitochondrion	metabolic process	1.16106	1.27042	1.25141
119610972	hCG32973, isoform CRA_b [Homo sapiens]	2	6	nucleus; cytoplasm; cytosol	cell proliferation; metabolic process	0.935311	1.26994	1.08635
189055091	unnamed protein product [Homo sapiens]	4	12	vacuole; cytoplasm; endosome; cytosol; membrane; cell surface	transport; coagulation; regulation of biological process; response to stimulus; cell organization and biogenesis	1.02824	1.26973	1.30109
119596790	protein O-fucosyltransferase 1, isoform CRA_b [Homo sapiens]	2	5	endoplasmic reticulum; membrane	metabolic process; regulation of biological process; response to stimulus	1.07535	1.26854	1.35807
15277213	putative ATP-dependent RNA helicase [Homo sapiens]	14	139	nucleus; spliceosomal complex; cytoplasm	cell organization and biogenesis; metabolic process; transport; response to stimulus; regulation of biological process	1.03932	1.26844	1.16357
33286422	pyruvate kinase PKM isoform b [Homo sapiens]	26	445	nucleus; cytoplasm; mitochondrion; cytosol; membrane	response to stimulus; metabolic process; cell death	1.10503	1.26842	1.27157
119574146	mitogen-activated protein kinase 9, isoform CRA_d [Homo sapiens]	2	4	mitochondrion; cytosol; membrane	cell organization and biogenesis; regulation of biological process; response to stimulus; metabolic process; transport; defense response	1.17591	1.26805	1.22911
119577230	heterogeneous nuclear ribonucleoprotein L, isoform CRA_a [Homo sapiens]	14	58	nucleus; cytoplasm; membrane	metabolic process	0.917265	1.26693	1.29538
189054906	unnamed protein product [Homo sapiens]	3	5	cytoplasm; cytosol	metabolic process	0.950426	1.26674	1.08823
22761242	unnamed protein product [Homo sapiens]	7	15	nucleus; cytoplasm; Golgi; membrane	regulation of biological process; response to stimulus; metabolic process; cell death	1.03924	1.26663	1.25053
194382242	unnamed protein product [Homo sapiens]	7	45	cytoplasm	metabolic process; regulation of biological process; cell proliferation; response to stimulus	0.967921	1.26657	1.21658
158260237	unnamed protein product [Homo sapiens]	6	21	cytoplasm; organelle lumen	metabolic process	0.916876	1.26654	1.30229
119575011	ribosomal protein S24, isoform CRA_i [Homo sapiens]	2	9	nucleus; cytoplasm; cytosol; ribosome; membrane	metabolic process; cell organization and biogenesis; transport	1.4701	1.26651	1.1685
119609929	hCG1642326, isoform CRA_a [Homo sapiens]	2	3	mitochondrion; membrane; endoplasmic reticulum	metabolic process	1.01771	1.2653	1.19722
7021912	unnamed protein product [Homo sapiens]	2	12	Golgi; membrane	regulation of biological process; metabolic process; transport	0.891479	1.26508	1.15756
40976012	unnamed protein product, partial [Homo sapiens]	3	4			1.21584	1.26501	1.32208
27436946	lamin isoform A [Homo sapiens]	33	337	nucleus; cytoplasm; cytosol; membrane	cell death; cell organization and biogenesis; regulation of biological process; response to stimulus; transport; metabolic process	1.08428	1.26478	1.25035
5262603	hypothetical protein, partial [Homo sapiens]	4	5	nucleus	cell organization and biogenesis; metabolic process	1.04144	1.26407	1.35331
767958879	PREDICTED: protein transport protein Sec16A isoform X12 [Homo sapiens]	11	53	membrane; cytoplasm; Golgi; cytosol	transport; cell organization and biogenesis; metabolic process	0.956355	1.26377	1.15468
189053803	unnamed protein product [Homo sapiens]	10	55	cytoplasm; cytosol; membrane	metabolic process; regulation of biological process; cell organization and biogenesis	1.0949	1.26344	1.22599
189065460	unnamed protein product [Homo sapiens]	5	27	nucleus; cytoplasm	regulation of biological process; response to stimulus; metabolic process	0.988837	1.26285	1.23937
62630202	unknown, partial [Homo sapiens]	10	37	membrane	metabolic process	0.980009	1.26263	1.24827
158256346	unnamed protein product [Homo sapiens]	3	5	membrane; cytoplasm; Golgi	metabolic process	0.794219	1.26226	1.13078
4240263	KIAA0887 protein, partial [Homo sapiens]	6	29	endoplasmic reticulum	response to stimulus; metabolic process; transport; cell organization and biogenesis; regulation of biological process	1.13292	1.26222	1.19492
21466051	Chain A, Crystal Structure Of The Mitochondrial Serine Protease Htra2	6	14		metabolic process	1.13481	1.26181	1.19361
767922828	PREDICTED: probable leucine--tRNA ligase, mitochondrial isoform X2 [Homo sapiens]	3	11	mitochondrion; organelle lumen; cytosol	metabolic process; regulation of biological process	1.0686	1.2616	1.09503
119626822	fucose-1-phosphate guanylyltransferase [Homo sapiens]	2	3	cytoplasm	metabolic process	1.02364	1.26088	1.14127
27900322	unnamed protein product [Homo sapiens]	3	16			0.829665	1.26076	1.19938
21438686	unnamed protein product [Homo sapiens]	16	62			1.12759	1.26039	1.26316
33518884	stromal RNA regulating factor [Homo sapiens]	5	15	nucleus; membrane	metabolic process; regulation of biological process	0.890224	1.26015	1.34354
119574621	chromosome 10 open reading frame 22, isoform CRA_b [Homo sapiens]	2	2	mitochondrion	metabolic process	0.791902	1.25997	1.12126
119626948	hCG2031840, isoform CRA_d [Homo sapiens]	4	10		metabolic process	1.14775	1.25982	1.07218
31455537	putative MAPK activating protein [Homo sapiens]	4	12	membrane; cytoplasm; cytosol	transport; regulation of biological process; response to stimulus; metabolic process; cell organization and biogenesis	0.834377	1.25912	1.30719
261278875	Chain D, Human Dipeptidyl Peptidase Dpp7	10	38		metabolic process	1.01615	1.25863	1.20894
48762942	huntingtin-interacting protein 1-related protein isoform 1 [Homo sapiens]	10	30	cytoplasm; cytoskeleton; membrane	cell organization and biogenesis; transport; cell death	0.911443	1.25862	1.13526
119606056	KIAA0683 gene product, isoform CRA_a [Homo sapiens]	4	9	nucleus; cytoplasm; membrane	regulation of biological process	0.93644	1.25825	1.2787
159795032	Chain A, The Structure Of Receptor-Associated Protein(Rap)	2	7	endoplasmic reticulum		0.787713	1.25808	1.13302
19263767	Similar to cytoskeleton-associated protein 4, partial [Homo sapiens]	16	65	endoplasmic reticulum; membrane; cytoskeleton	metabolic process	1.09496	1.25777	1.3817
767912830	PREDICTED: CSC1-like protein 1 isoform X2 [Homo sapiens]	3	7	membrane	transport	0.989955	1.25768	1.19563
189069391	unnamed protein product [Homo sapiens]	3	11	nucleus; mitochondrion; membrane	metabolic process; cell organization and biogenesis	0.875011	1.25751	1.30591
300647850	unnamed protein product [Homo sapiens]	4	9			1.14671	1.25731	1.15717
697351487	Chain B, Methyltransferase Domain Of C9orf114	2	6			0.975668	1.25696	1.15068
63991119	unknown, partial [Homo sapiens]	5	18	cytoplasm	cell organization and biogenesis; cell division	0.942058	1.25683	1.25878
119612496	family with sequence similarity 84, member B [Homo sapiens]	2	5	cytoplasm; membrane		0.836227	1.25624	1.14395
768031373	PREDICTED: plexin-B2 isoform X1 [Homo sapiens]	10	19	membrane; cell surface	regulation of biological process; response to stimulus; development; cell proliferation	0.921973	1.25617	1.19327
408536020	Chain D, Pkm2 In Complex With An Activator	29	463			1.12339	1.25587	1.25492
767908854	PREDICTED: SLIT-ROBO Rho GTPase-activating protein 2 isoform X10 [Homo sapiens]	3	8	nucleus; cytosol; membrane	cell organization and biogenesis; regulation of biological process; response to stimulus; cellular component movement; cell proliferation	0.880095	1.25463	1.17067
189069389	unnamed protein product [Homo sapiens]	15	63	nucleus; mitochondrion; membrane; cytosol	metabolic process; cell death; regulation of biological process; cell differentiation; cell organization and biogenesis; cellular homeostasis; response to stimulus	1.07636	1.25367	1.14302
189308	nucleobindin [Homo sapiens]	9	46	nucleus; endosome; endoplasmic reticulum; Golgi; cytoskeleton; membrane	response to stimulus; regulation of biological process	1.28655	1.25356	1.31295
238624149	neuroplastin isoform d precursor [Homo sapiens]	2	4	cytosol; cell surface	regulation of biological process; response to stimulus; cellular homeostasis; metabolic process	1.07657	1.2533	1.42797
119612896	Rtf1, Paf1/RNA polymerase II complex component, homolog (S. cerevisiae), isoform CRA_a [Homo sapiens]	3	7	nucleus	regulation of biological process; metabolic process; response to stimulus; cell organization and biogenesis	0.881635	1.25273	1.16805
189053316	unnamed protein product [Homo sapiens]	2	13	nucleus; cytosol; spliceosomal complex	metabolic process; cell organization and biogenesis	0.805558	1.25198	1.12602
158256602	unnamed protein product [Homo sapiens]	13	142	mitochondrion; vacuole; membrane; organelle lumen; endoplasmic reticulum; Golgi; cytosol	response to stimulus; cell differentiation; metabolic process; regulation of biological process; cell organization and biogenesis	1.07415	1.25175	1.26581
119624859	hCG42063, isoform CRA_a, partial [Homo sapiens]	7	28			1.0829	1.25119	1.32203
189053228	unnamed protein product [Homo sapiens]	4	15	cytosol; ribosome; membrane	metabolic process; cell organization and biogenesis; transport	0.913674	1.25036	1.29771
158259071	unnamed protein product [Homo sapiens]	8	37			1.01029	1.25015	1.0894
767978214	PREDICTED: succinyl-CoA ligase [ADP-forming] subunit beta, mitochondrial isoform X1 [Homo sapiens]	3	5	mitochondrion; organelle lumen	metabolic process	1.15571	1.24931	1.34219
767911122	PREDICTED: acyl-CoA:lysophosphatidylglycerol acyltransferase 1 isoform X1 [Homo sapiens]	2	2	cytoplasm; endoplasmic reticulum; membrane	metabolic process	0.965195	1.24884	1.29599
555943794	general transcription factor 3C polypeptide 1 isoform 2 [Homo sapiens]	14	24	nucleus; membrane	metabolic process	0.953391	1.24691	1.18238
557786174	TBC1 domain family member 4 isoform 3 [Homo sapiens]	5	21	cytoplasm; membrane	transport; regulation of biological process; response to stimulus; cell organization and biogenesis	0.823028	1.24685	1.15468
157835482	Chain B, Crystal Structure Of Nfkb, Irf7, Irf3 Bound To The Interferon-B Enhancer	3	4	nucleus	regulation of biological process	1.28871	1.24656	1.15751
193787308	unnamed protein product [Homo sapiens]	3	7	nucleus; cytoplasm; cytosol	metabolic process; response to stimulus; transport; cell organization and biogenesis; regulation of biological process	0.869861	1.24545	1.17291
119580478	RNA binding motif protein 9, isoform CRA_c [Homo sapiens]	2	5	nucleus; cytoplasm	regulation of biological process; metabolic process; cellular component movement; response to stimulus; cell organization and biogenesis	1.61579	1.24534	1.24514
530409336	PREDICTED: mitochondrial Rho GTPase 2 isoform X3 [Homo sapiens]	8	13	cytosol; membrane	regulation of biological process; response to stimulus; metabolic process; cellular homeostasis; cellular component movement; transport; cell organization and biogenesis	0.880939	1.24528	1.23084
820957505	Chain B, Crystal Structure Of Human Fmnl2 Gbd-fh3 Domains Bound To Cdc42-gppnhp	2	5			0.922144	1.24523	1.1681
767903438	PREDICTED: ubiquitin carboxyl-terminal hydrolase 24 isoform X2 [Homo sapiens]	8	12		metabolic process; regulation of biological process	0.885559	1.24462	1.10797
194377778	unnamed protein product [Homo sapiens]	2	3	cytoplasm; cytoskeleton; membrane	regulation of biological process; cell organization and biogenesis	0.83859	1.24441	1.17794
14603467	Ribosomal protein L28 [Homo sapiens]	7	54	cytoplasm; cytosol; membrane	metabolic process; cell organization and biogenesis; transport; regulation of biological process	0.902961	1.24434	1.14516
530423593	PREDICTED: casein kinase II subunit alpha' isoform X1 [Homo sapiens]	2	5	nucleus; cytosol	metabolic process; regulation of biological process; cell death; cellular component movement; response to stimulus	1.01657	1.24423	1.1801
767957272	PREDICTED: heterogeneous nuclear ribonucleoprotein K isoform X4 [Homo sapiens]	16	304	nucleus; cytoplasm; membrane; spliceosomal complex	metabolic process; regulation of biological process; response to stimulus	1.09029	1.2438	1.25892
106731	inositol-1,4,5-trisphosphate 5-phosphatase (EC 3.1.3.56) - human (fragment)	2	2		regulation of biological process; response to stimulus	0.93717	1.24262	1.12838
221041220	unnamed protein product [Homo sapiens]	2	6	membrane		0.976118	1.24207	1.04518
119612311	oxidation resistance 1, isoform CRA_c [Homo sapiens]	2	3	mitochondrion	response to stimulus; metabolic process; regulation of biological process	0.848099	1.24108	1.45692
119594757	transmembrane 7 superfamily member 2, isoform CRA_a [Homo sapiens]	5	25	membrane; endoplasmic reticulum	metabolic process	0.991784	1.23989	1.1222
578823979	PREDICTED: 5'-AMP-activated protein kinase subunit gamma-1 isoform X3 [Homo sapiens]	4	8	nucleus; cytosol; membrane	regulation of biological process; metabolic process; cell organization and biogenesis; response to stimulus; cell communication	1.06968	1.23919	1.22943
34785535	REEP3 protein, partial [Homo sapiens]	2	4	membrane	cell organization and biogenesis; cell division	0.783337	1.23911	1.13133
62088276	metastasis associated protein variant, partial [Homo sapiens]	9	34	nucleus; cytoplasm; endoplasmic reticulum	metabolic process; response to stimulus; cell organization and biogenesis; regulation of biological process	0.919713	1.23652	1.23921
194384390	unnamed protein product [Homo sapiens]	8	21	cytosol; membrane	cell organization and biogenesis; metabolic process; regulation of biological process; transport; response to stimulus	1.1133	1.2359	1.11169
158258623	unnamed protein product [Homo sapiens]	4	9	cytoplasm; cytoskeleton		0.870249	1.23583	1.21726
767951090	PREDICTED: cell cycle and apoptosis regulator protein 2 isoform X2 [Homo sapiens]	13	57	nucleus; spliceosomal complex; cytoplasm; organelle lumen	metabolic process; response to stimulus; regulation of biological process; cell organization and biogenesis	1.06316	1.23538	1.14439
119606164	STIP1 homology and U-box containing protein 1, isoform CRA_c [Homo sapiens]	7	37	nucleus; cytoplasm; endoplasmic reticulum; cytosol; membrane; cytoskeleton	metabolic process; response to stimulus; regulation of biological process	1.14936	1.23529	1.2411
767938758	PREDICTED: clathrin interactor 1 isoform X3 [Homo sapiens]	2	2	Golgi; cytosol; membrane	transport; cell organization and biogenesis	0.887871	1.235	1.08555
119594409	inner centromere protein antigens 135/155kDa, isoform CRA_a [Homo sapiens]	2	2	chromosome; cytosol	cell organization and biogenesis; regulation of biological process; response to stimulus	0.863351	1.23349	1.12775
119597265	cytochrome P450, family 51, subfamily A, polypeptide 1, isoform CRA_b [Homo sapiens]	5	17	endoplasmic reticulum; membrane	metabolic process	0.918273	1.23344	1.08562
767956735	PREDICTED: constitutive coactivator of PPAR-gamma-like protein 1 isoform X5 [Homo sapiens]	17	48	nucleus; cytoplasm; membrane		0.985586	1.23303	1.23617
685174	MAP kinase kinase 3 [Homo sapiens]	5	13	cytoplasm; cytosol; membrane	regulation of biological process; response to stimulus; metabolic process; defense response	1.00843	1.23282	1.28171
119602578	plectin 1, intermediate filament binding protein 500kDa, isoform CRA_c [Homo sapiens]	92	474	cytoplasm; cytosol; membrane; cytoskeleton	cell death; cell organization and biogenesis	1.01927	1.23273	1.21244
189065297	unnamed protein product [Homo sapiens]	2	9	mitochondrion; membrane; ribosome	metabolic process; cell organization and biogenesis	1.04113	1.23269	1.30627
767958897	PREDICTED: polypyrimidine tract-binding protein 3 isoform X3 [Homo sapiens]	6	29	nucleus	metabolic process; regulation of biological process	1.26473	1.23186	1.25953
4680671	CGI-16 protein [Homo sapiens]	3	9	mitochondrion; organelle lumen	metabolic process	1.11032	1.23158	1.15943
54303999	peroxiredoxin 6, partial [Homo sapiens]	4	49	cytoplasm; vacuole; cytosol; membrane	response to stimulus; metabolic process	1.0493	1.23065	1.31688
119625618	spermatogenesis associated 5, isoform CRA_a [Homo sapiens]	2	10	cytoplasm; mitochondrion	metabolic process; response to stimulus; development; cell differentiation	0.994211	1.2305	1.32693
4758648	kinesin-1 heavy chain [Homo sapiens]	16	62	nucleus; cytoplasm; cytoskeleton; membrane	cell organization and biogenesis; metabolic process; cellular component movement; cell differentiation; transport; regulation of biological process	1.00659	1.23049	1.2741
119610578	SUMO1/sentrin/SMT3 specific peptidase 3, isoform CRA_c [Homo sapiens]	3	4	nucleus; cytoplasm	metabolic process	0.959156	1.23016	1.17939
118600912	NUP43 protein, partial [Homo sapiens]	4	24	chromosome; cytosol	metabolic process; cell organization and biogenesis; regulation of biological process; response to stimulus; transport; cell division	0.910577	1.22867	1.29353
380692328	probable ATP-dependent RNA helicase DDX56 isoform 2 [Homo sapiens]	2	4	membrane	metabolic process	0.884009	1.22849	1.14777
767912245	PREDICTED: adenylosuccinate synthetase isozyme 2 isoform X2 [Homo sapiens]	3	7	cytoplasm; cytosol; membrane	metabolic process; response to stimulus	0.86104	1.22727	1.13493
193786497	unnamed protein product [Homo sapiens]	2	3	mitochondrion; organelle lumen	metabolic process; cell organization and biogenesis	0.789207	1.22724	1.23038
119596172	nuclear receptor coactivator 5, isoform CRA_c [Homo sapiens]	8	29	nucleus; cytoskeleton	metabolic process; regulation of biological process	1.08961	1.22715	1.22342
119600653	ras homolog gene family, member T1, isoform CRA_f [Homo sapiens]	2	2	mitochondrion; cytosol; membrane	regulation of biological process; response to stimulus; metabolic process; cellular homeostasis; cellular component movement; transport; cell organization and biogenesis	1.00794	1.22672	1.19407
238427	Porin 31HM [human, skeletal muscle membranes, Peptide, 282 aa]	10	46	membrane	transport; regulation of biological process	1.0637	1.22671	1.25118
119608213	spectrin, alpha, non-erythrocytic 1 (alpha-fodrin), isoform CRA_c [Homo sapiens]	50	227	cytosol; cytoskeleton; membrane	metabolic process; regulation of biological process; response to stimulus; cell death; cell organization and biogenesis; cellular component movement; defense response	1.00524	1.22606	1.21742
158261213	unnamed protein product [Homo sapiens]	2	5	nucleus	metabolic process; regulation of biological process	0.824691	1.22597	1.06511
194381884	unnamed protein product [Homo sapiens]	4	12			0.970006	1.22585	1.19317
119593175	host cell factor C1 (VP16-accessory protein), isoform CRA_c [Homo sapiens]	19	56	nucleus; cytoplasm; mitochondrion; membrane	regulation of biological process; cell organization and biogenesis; metabolic process; response to stimulus	0.981259	1.22573	1.17778
194377164	unnamed protein product [Homo sapiens]	2	5	nucleus	metabolic process; transport	0.80722	1.22561	1.10099
193786117	unnamed protein product [Homo sapiens]	3	4	mitochondrion		1.11008	1.22559	1.18617
731186177	TSC1-PDGFEB fusion protein, partial [Homo sapiens]	2	4	membrane	metabolic process; regulation of biological process; response to stimulus	0.932369	1.22527	0.988869
378792555	Chain D, Contribution Of The First K-homology Domain Of Poly(c)-binding Protein 1 To Its Affinity And Specificity For C-rich Oligonucleotides	3	5			1.15416	1.22435	1.20995
119572211	hCG2039634, isoform CRA_e [Homo sapiens]	10	25	nucleus; cytoplasm; membrane	transport; metabolic process; response to stimulus; regulation of biological process	1.11413	1.22392	1.23324
1174072	G alpha-q [Homo sapiens]	3	9	cytoplasm; membrane	regulation of biological process; response to stimulus; coagulation; metabolic process	0.910044	1.22377	1.23354
530420475	PREDICTED: protein NipSnap homolog 1 isoform X1 [Homo sapiens]	3	22	mitochondrion; membrane		1.11202	1.22368	1.08641
530374190	PREDICTED: U2 snRNP-associated SURP motif-containing protein isoform X2 [Homo sapiens]	4	10	nucleus	metabolic process	0.866446	1.22365	1.15491
530418234	PREDICTED: nuclear receptor coactivator 5 isoform X1 [Homo sapiens]	8	32	nucleus; cytoskeleton	metabolic process; regulation of biological process	1.02965	1.22363	1.22831
10438288	unnamed protein product [Homo sapiens]	2	4	membrane; cytoplasm; Golgi	transport	0.932667	1.22339	1.21515
13543618	ATP synthase, H+ transporting, mitochondrial F0 complex, subunit B1 [Homo sapiens]	9	44	nucleus; mitochondrion; membrane; organelle lumen	metabolic process; transport	1.09731	1.22322	1.14166
390980740	Chain A, Solution Nmr Structure Of The Globular Domain Of Human Histone H1x, Northeast Structural Genomics Consortium (Nesg) Target Hr7057a	3	8			0.895599	1.22259	1.44558
27370958	PRPF38B protein, partial [Homo sapiens]	2	3	spliceosomal complex	metabolic process	0.78783	1.22249	1.26763
158254808	unnamed protein product [Homo sapiens]	6	24	cytoplasm	metabolic process	1.14658	1.22229	1.08661
119617117	poly(rC) binding protein 2, isoform CRA_f [Homo sapiens]	7	86	nucleus; cytoplasm; cytosol; membrane	metabolic process; regulation of biological process; defense response; response to stimulus	1.08625	1.2214	1.1789
20521836	KIAA0178 [Homo sapiens]	8	14	chromosome; nucleus; cytoplasm; cytosol	cell organization and biogenesis; metabolic process; response to stimulus; regulation of biological process; cell division	0.985005	1.21929	1.18955
194384430	unnamed protein product [Homo sapiens]	3	8	cytoskeleton	regulation of biological process; response to stimulus; metabolic process	1.02102	1.21885	1.08167
767926525	PREDICTED: acyl-CoA dehydrogenase family member 9, mitochondrial isoform X1 [Homo sapiens]	9	26	nucleus; mitochondrion	metabolic process; cell organization and biogenesis	1.0688	1.21797	1.19879
530377545	PREDICTED: N-acylethanolamine-hydrolyzing acid amidase isoform X9 [Homo sapiens]	4	8	cytoplasm; vacuole	metabolic process	1.05033	1.21693	1.20986
530414204	PREDICTED: asparagine--tRNA ligase, cytoplasmic isoform X1 [Homo sapiens]	13	56	cytoplasm; mitochondrion; cytosol	metabolic process	1.21128	1.21679	1.22095
194376318	unnamed protein product [Homo sapiens]	3	12	mitochondrion; membrane; ribosome	metabolic process; cell organization and biogenesis	0.96603	1.21616	1.24436
194386528	unnamed protein product [Homo sapiens]	9	30	nucleus; cytoplasm	metabolic process; cell organization and biogenesis; cell division	1.13717	1.21499	1.20248
157838281	Chain A, Tyrosine Phosphorylated Stat-1DNA COMPLEX	2	4	nucleus	regulation of biological process; response to stimulus	0.918696	1.21466	1.13151
50833886	unnamed protein product [Homo sapiens]	3	8			0.96226	1.21426	1.20397
194386518	unnamed protein product [Homo sapiens]	2	6	vacuole; endoplasmic reticulum	metabolic process; response to stimulus; transport; regulation of biological process	0.998502	1.21405	0.99674
119626690	HDCMA18P protein, isoform CRA_c [Homo sapiens]	2	5	nucleus; cytoplasm; Golgi	regulation of biological process; metabolic process; cell proliferation	0.815876	1.21225	1.10814
119594312	transmembrane protein 109 [Homo sapiens]	2	30	nucleus; membrane; endoplasmic reticulum	transport; regulation of biological process; response to stimulus	1.00364	1.21174	1.13732
34530144	unnamed protein product [Homo sapiens]	3	4	cytoplasm	regulation of biological process; response to stimulus	1.01468	1.21138	1.25316
103485496	charged multivesicular body protein 1a isoform 2 [Homo sapiens]	3	13	chromosome; nucleus; cytoplasm; endosome; membrane	metabolic process; regulation of biological process; transport; cell organization and biogenesis; cell communication; response to stimulus; cell division	1.10594	1.21132	1.11507
119614931	tripartite motif-containing 25, isoform CRA_b [Homo sapiens]	8	21	cytoplasm; cytosol	metabolic process; response to stimulus; regulation of biological process; defense response	0.960689	1.21106	1.16176
57976243	unnamed protein product [Homo sapiens]	2	2			0.971266	1.21102	1.11562
578819190	PREDICTED: NAD-dependent protein deacetylase sirtuin-1 isoform X1 [Homo sapiens]	2	3	nucleus; membrane; cytoplasm; mitochondrion	metabolic process; response to stimulus; regulation of biological process; cellular homeostasis; cell organization and biogenesis; cell communication; cell differentiation	0.734055	1.2107	1.33599
10764130	PELOTA [Homo sapiens]	2	3	nucleus; cytoplasm	cell proliferation; cell organization and biogenesis; cell division; metabolic process	0.921766	1.21063	1.07492
119582026	mitochondrial ribosomal protein L22 [Homo sapiens]	2	6	mitochondrion; membrane; ribosome	metabolic process; cell organization and biogenesis	0.851677	1.2105	1.20521
767960698	PREDICTED: cullin-2 isoform X1 [Homo sapiens]	14	31	nucleus; cytosol	metabolic process; regulation of biological process; response to stimulus	1.09342	1.21025	1.04033
119592133	mitofusin 2, isoform CRA_b [Homo sapiens]	3	8	mitochondrion; membrane; cytosol; cytoskeleton	cell communication; metabolic process; response to stimulus; transport; cell death; cell organization and biogenesis; regulation of biological process; coagulation	0.84328	1.20957	1.12383
21732269	hypothetical protein, partial [Homo sapiens]	2	2	cytoskeleton	cell organization and biogenesis	0.889022	1.20913	1.17779
116734706	interferon regulatory factor 2-binding protein 2 isoform B [Homo sapiens]	4	23	nucleus; cytoplasm	metabolic process; regulation of biological process	0.986577	1.20884	1.14873
578815941	PREDICTED: 39S ribosomal protein L13, mitochondrial isoform X1 [Homo sapiens]	4	6	membrane; ribosome	metabolic process; cell organization and biogenesis	0.996405	1.20881	1.22999
62702288	unknown [Homo sapiens]	11	30	cytoplasm; endosome; Golgi; cytosol; cytoskeleton; membrane	cellular component movement; regulation of biological process; response to stimulus; cell organization and biogenesis; defense response	1.12308	1.20835	1.22453
768056776	PREDICTED: E3 ubiquitin-protein ligase HERC2 isoform X5 [Homo sapiens]	4	7	nucleus; cytoplasm; membrane	metabolic process; response to stimulus; transport; regulation of biological process	1.03328	1.20752	1.17412
194384988	unnamed protein product [Homo sapiens]	3	6	nucleus	regulation of biological process; metabolic process; response to stimulus	0.819426	1.20707	1.25698
119570474	kinesin family member 11 [Homo sapiens]	6	13	cytoplasm; cytosol; cytoskeleton; membrane	cellular component movement; cell organization and biogenesis; coagulation; metabolic process; regulation of biological process; cell division	1.00861	1.20706	1.07404
158259179	unnamed protein product [Homo sapiens]	4	18	cytoplasm; endoplasmic reticulum; membrane	regulation of biological process	1.034	1.20693	1.24377
119584691	TBC1 domain family, member 5, isoform CRA_a [Homo sapiens]	4	8	vacuole; membrane	regulation of biological process; transport; response to stimulus	0.798987	1.20637	1.2334
119608103	cyclin-dependent kinase 9 (CDC2-related kinase), isoform CRA_a [Homo sapiens]	5	19	nucleus; cytoplasm; membrane	metabolic process; response to stimulus; regulation of biological process; cell proliferation	0.86635	1.2061	1.13948
119572744	ribosomal protein L18, isoform CRA_b [Homo sapiens]	6	72	nucleus; cytoplasm; cytosol; ribosome; membrane	metabolic process; cell organization and biogenesis; transport	1.14324	1.20554	1.11356
767987046	PREDICTED: DNA repair endonuclease XPF isoform X4 [Homo sapiens]	2	8	nucleus	cell organization and biogenesis; metabolic process; response to stimulus; regulation of biological process	0.954626	1.20513	1.25553
194389172	unnamed protein product [Homo sapiens]	3	9	nucleus; membrane	regulation of biological process; metabolic process; response to stimulus	1.10365	1.20489	1.17535
768031640	PREDICTED: serine/threonine-protein phosphatase 6 regulatory subunit 2 isoform X18 [Homo sapiens]	3	8	cytoplasm		0.832645	1.20448	1.13698
119590384	chromosome 1 open reading frame 57, isoform CRA_c [Homo sapiens]	2	8	membrane	metabolic process; response to stimulus	0.928722	1.20379	1.1382
548923675	2-hydroxyacyl-CoA lyase 1 isoform d [Homo sapiens]	5	20	organelle lumen	metabolic process; cell organization and biogenesis	0.940172	1.20377	1.12051
119617263	cyclin-dependent kinase 2, isoform CRA_a [Homo sapiens]	3	9	chromosome; nucleus; cytoplasm; endosome; cytosol	metabolic process; response to stimulus; transport; regulation of biological process; cell organization and biogenesis; coagulation; cell division	1.29533	1.20355	1.15482
119629438	propionyl Coenzyme A carboxylase, alpha polypeptide, isoform CRA_b [Homo sapiens]	6	10	extracellular; organelle lumen; cytosol	metabolic process	1.0467	1.20347	1.20138
119597665	cancer susceptibility candidate 4, isoform CRA_c [Homo sapiens]	2	6	Golgi		0.764062	1.20237	1.20138
544346215	DNA-directed RNA polymerase I subunit RPA2 isoform 4 [Homo sapiens]	3	5	nucleus; cytoplasm	metabolic process; cell organization and biogenesis; regulation of biological process	1.03974	1.20171	0.974269
40031105	unnamed protein product [Homo sapiens]	2	8			1.26213	1.20131	1.04038
530414464	PREDICTED: nucleus accumbens-associated protein 1 isoform X1 [Homo sapiens]	2	8	nucleus; cytoplasm	metabolic process; regulation of biological process; cell organization and biogenesis	0.998643	1.20065	1.10278
224028248	non-POU domain-containing octamer-binding protein isoform 2 [Homo sapiens]	14	107	nucleus; membrane	metabolic process; response to stimulus; regulation of biological process	1.0426	1.20016	1.16202
88192220	Chain B, Structure Of A Monoclinic Crystal Form Of Human Cytosolic Aconitase (Irp1)	11	38		metabolic process	1.07296	1.20012	1.22335
1061128	anpg, partial [Homo sapiens]	7	22		metabolic process; response to stimulus	0.84541	1.1994	1.25967
299689340	Chain A, The Catalytic Domain Of Usp8 In Complex With A Usp8 Specific Inhibitor	2	4		metabolic process	1.03011	1.19938	1.10041
223597	actin beta related pseudogene	2	3			1.04209	1.19932	1.18463
119620928	hCG16536, isoform CRA_b [Homo sapiens]	2	4			1.24081	1.19873	1.19991
119604793	regulatory factor X, 1 (influences HLA class II expression) [Homo sapiens]	4	6	nucleus	metabolic process; regulation of biological process; response to stimulus	1.02389	1.19851	1.25187
119619063	hCG1820685 [Homo sapiens]	2	7			1.11954	1.19828	1.10429
119608015	chromosome 9 open reading frame 126, isoform CRA_b [Homo sapiens]	2	4	nucleus; cytoplasm; membrane	metabolic process; regulation of biological process; response to stimulus	0.873129	1.19806	1.20265
47678615	PK1.3 [Homo sapiens]	3	8	nucleus; cytoplasm	metabolic process; transport; cell differentiation; regulation of biological process	1.13206	1.19776	1.18267
54303906	aging-associated gene 7 protein [Homo sapiens]	5	27	nucleus; cytoplasm; vacuole	regulation of biological process; cell death; defense response; response to stimulus; cell division	0.923482	1.19745	1.06193
767916367	PREDICTED: metaxin-2 isoform X1 [Homo sapiens]	2	3	mitochondrion; membrane	transport; metabolic process	1.02959	1.19707	1.15951
82407958	Chain F, Crystal Structure Of 14-3-3 Gamma In Complex With A Phosphoserine Peptide	12	200			1.08826	1.19682	1.16336
119578926	smu-1 suppressor of mec-8 and unc-52 homolog (C. elegans), isoform CRA_a [Homo sapiens]	9	28	nucleus; cytoplasm		1.08428	1.19681	1.14295
194388594	unnamed protein product [Homo sapiens]	3	23	nucleus; cytoplasm; endoplasmic reticulum; Golgi; cytosol; cell surface; membrane	regulation of biological process; metabolic process; cell death; response to stimulus; defense response; cell communication; cellular component movement	0.898251	1.19649	1.06139
119592173	huntingtin interacting protein 1, isoform CRA_a [Homo sapiens]	5	13	nucleus; cytoplasm; Golgi; cytoskeleton; membrane	cell organization and biogenesis; metabolic process; regulation of biological process; transport; cell death; cell differentiation; response to stimulus	0.90159	1.19574	0.992002
14035824	unnamed protein product [Homo sapiens]	6	23			1.10811	1.19552	1.24224
119595742	opioid growth factor receptor, isoform CRA_b [Homo sapiens]	4	7	nucleus; cytoplasm; membrane	regulation of biological process; response to stimulus	1.143	1.1951	1.28774
15341853	Ribosomal protein L8 [Homo sapiens]	4	46	cytoplasm; cytosol; ribosome; membrane	metabolic process; cell organization and biogenesis; transport	0.87362	1.19505	1.19565
24987333	Chain B, Structure Of The Human Nuclear Cap-Binding-Complex (Cbc) In Complex With A Cap Analogue M7gpppg	3	7		metabolic process	1.06659	1.19458	1.10044
158261843	unnamed protein product [Homo sapiens]	4	14	membrane; cytosol	cell organization and biogenesis; response to stimulus; transport; metabolic process; regulation of biological process	1.0242	1.19438	1.17466
158254894	unnamed protein product [Homo sapiens]	10	43	nucleus	metabolic process; regulation of biological process; response to stimulus	1.18861	1.19421	1.21865
255759952	WD repeat-containing protein 81 isoform 1 [Homo sapiens]	3	4	chromosome; mitochondrion	cell organization and biogenesis; cellular component movement; transport; metabolic process; regulation of biological process; cell differentiation	0.820805	1.19372	1.12302
5410272	maleylacetoacetate isomerase [Homo sapiens]	2	6	cytoplasm; mitochondrion; cytosol	metabolic process	1.00586	1.19369	1.1154
119602882	huntingtin (Huntington disease), isoform CRA_c [Homo sapiens]	6	10	nucleus; cytoplasm; mitochondrion; endosome; vacuole; endoplasmic reticulum; Golgi; cytosol; membrane	metabolic process; cell organization and biogenesis; transport; regulation of biological process; response to stimulus; cellular component movement; cell death	1.02216	1.19339	1.12365
119593013	tripartite motif-containing 28, isoform CRA_c [Homo sapiens]	17	140	chromosome; nucleus	regulation of biological process; cell organization and biogenesis; metabolic process; response to stimulus; defense response	0.968215	1.1933	1.12741
119593452	ATP-binding cassette, sub-family D (ALD), member 3, isoform CRA_a [Homo sapiens]	13	63	membrane; organelle lumen; cytosol	metabolic process; transport; cell organization and biogenesis; response to stimulus	1.09901	1.19228	1.15297
119619495	elongation factor Tu GTP binding domain containing 1, isoform CRA_c [Homo sapiens]	2	3		metabolic process; cell organization and biogenesis	0.900659	1.19178	1.13061
768004479	PREDICTED: lamin-B2 isoform X1 [Homo sapiens]	29	203	membrane		1.05453	1.19173	1.29412
59897135	macoilin isoform 2 [Homo sapiens]	2	5	nucleus; membrane		0.834367	1.19127	1.13158
194374219	unnamed protein product [Homo sapiens]	4	8		metabolic process	1.097	1.19109	1.09965
767915156	PREDICTED: nucleolysin TIA-1 isoform p40 isoform X1 [Homo sapiens]	8	37	cytoplasm	cell death; regulation of biological process; response to stimulus	0.963191	1.19091	1.04518
578826542	PREDICTED: secretory carrier-associated membrane protein 2 isoform X1 [Homo sapiens]	4	26	Golgi; membrane	transport	0.945864	1.19088	1.26477
189053709	unnamed protein product [Homo sapiens]	12	90	spliceosomal complex; cytoplasm	metabolic process	0.972836	1.19063	1.10999
194388308	unnamed protein product [Homo sapiens]	5	13	nucleus; spliceosomal complex	metabolic process	0.876314	1.19042	1.15301
767910836	PREDICTED: U4/U6 small nuclear ribonucleoprotein Prp3 isoform X3 [Homo sapiens]	5	9	nucleus; spliceosomal complex; cytoplasm	cell organization and biogenesis; metabolic process	1.11081	1.18925	1.14599
48146045	VDAC2 [Homo sapiens]	10	69	nucleus; mitochondrion; membrane	transport; regulation of biological process	1.07947	1.18887	1.19377
28193182	unnamed protein product (plasmid) [Homo sapiens]	2	8	mitochondrion; membrane	cell organization and biogenesis; metabolic process; regulation of biological process	1.09017	1.18878	1.11214
119622138	THO complex 1, isoform CRA_c [Homo sapiens]	4	8	nucleus; cytoplasm	regulation of biological process; metabolic process; transport; cell death; response to stimulus	0.868615	1.18848	1.13565
119593819	hypothetical protein FLJ20699, isoform CRA_b [Homo sapiens]	4	14			1.03215	1.18835	1.11333
767990829	PREDICTED: ubiquitin carboxyl-terminal hydrolase 10 isoform X3 [Homo sapiens]	6	15	nucleus; cytoplasm; endosome	metabolic process; response to stimulus; regulation of biological process	1.143	1.18829	1.19305
119613795	neuron derived neurotrophic factor [Homo sapiens]	2	4	extracellular; nucleus; membrane	regulation of biological process	1.18149	1.18776	1.23029
163965375	thiosulfate sulfurtransferase/rhodanese-like domain-containing protein 1 isoform 2 [Homo sapiens]	3	12	cytoplasm; mitochondrion		0.850289	1.18759	1.08005
194381494	unnamed protein product [Homo sapiens]	2	3	chromosome	cell organization and biogenesis; regulation of biological process	0.977044	1.18753	1.10925
119616871	cytidine monophosphate N-acetylneuraminic acid synthetase, isoform CRA_b [Homo sapiens]	5	20	nucleus; cytosol; membrane	metabolic process	1.17657	1.18745	1.39297
194384432	unnamed protein product [Homo sapiens]	8	41	mitochondrion; membrane; organelle lumen	metabolic process; transport	1.24477	1.18679	1.10803
158258058	unnamed protein product [Homo sapiens]	11	58	nucleus; mitochondrion; membrane	metabolic process; transport	1.0418	1.18677	1.13406
403072086	Chain F, Espg-Rab1-Arf6 Complex	3	7			1.04697	1.18616	1.10613
194390218	unnamed protein product [Homo sapiens]	2	3	cytoplasm; cytoskeleton		0.861967	1.18591	1.11074
119611803	ADP-ribosylation factor-like 8A, isoform CRA_b [Homo sapiens]	4	16	nucleus; cytoplasm; membrane	cell organization and biogenesis; regulation of biological process; response to stimulus; cell division	1.07774	1.18519	1.08391
530400630	PREDICTED: ras-related protein Rab-5B isoform X1 [Homo sapiens]	9	51	nucleus; cytoplasm; endosome; membrane	metabolic process; transport; cell organization and biogenesis; regulation of biological process; response to stimulus	1.1139	1.18505	1.06838
40979100	unnamed protein product, partial [Homo sapiens]	3	6			0.843576	1.18459	1.11775
27370749	Similar to kinesin family member 21A, partial [Homo sapiens]	3	6	cytoplasm	cellular component movement; metabolic process; regulation of biological process	0.938497	1.18401	1.08509
119621957	AFG3 ATPase family gene 3-like 2 (yeast), isoform CRA_a, partial [Homo sapiens]	8	40	mitochondrion; membrane	metabolic process; response to stimulus; cell organization and biogenesis; regulation of biological process; transport	1.07699	1.18324	1.25628
258614015	branched-chain-amino-acid aminotransferase, mitochondrial isoform b [Homo sapiens]	8	31	mitochondrion; organelle lumen	metabolic process	1.06122	1.18314	1.2028
316983156	NADH-ubiquinone oxidoreductase 75 kDa subunit, mitochondrial isoform 4 [Homo sapiens]	11	40	mitochondrion; organelle lumen	metabolic process; cell organization and biogenesis	0.98766	1.18229	1.16473
6841066	calcium-binding transporter, partial [Homo sapiens]	4	10	mitochondrion; membrane	transport; regulation of biological process; response to stimulus	1.17576	1.18193	1.17535
158260565	unnamed protein product [Homo sapiens]	17	73	chromosome; nucleus; cytoplasm; cytosol	regulation of biological process; metabolic process; response to stimulus; cell organization and biogenesis; cell division	1.04113	1.18186	1.10999
767925498	PREDICTED: cohesin subunit SA-1 isoform X1 [Homo sapiens]	6	11	chromosome; nucleus; cytosol	metabolic process; cell organization and biogenesis; regulation of biological process; cell division	0.987898	1.18152	1.11754
419636284	AP-3 complex subunit beta-1 isoform 2 [Homo sapiens]	16	50	membrane; Golgi	transport; coagulation; cellular component movement; cell organization and biogenesis; regulation of biological process	1.04982	1.18132	1.16561
119572178	Vac14 homolog (S. cerevisiae), isoform CRA_c [Homo sapiens]	4	13	membrane; endoplasmic reticulum	metabolic process; regulation of biological process; response to stimulus	1.20072	1.18069	1.07401
767920317	PREDICTED: calcium-binding mitochondrial carrier protein Aralar1 isoform X2 [Homo sapiens]	11	51	mitochondrion; membrane	metabolic process; transport; response to stimulus	1.05997	1.18055	1.19499
62630180	unknown, partial [Homo sapiens]	16	64	nucleus	metabolic process	1.01944	1.1805	1.10496
767920013	PREDICTED: integrin-linked kinase-associated serine/threonine phosphatase 2C isoform X3 [Homo sapiens]	4	11	cytoplasm	metabolic process	1.08089	1.18023	1.0954
6650816	PRO1975 [Homo sapiens]	6	12	membrane	metabolic process	1.02457	1.18006	1.09242
767931584	PREDICTED: ELMO domain-containing protein 2 isoform X1 [Homo sapiens]	4	23	cytoskeleton; membrane	transport; regulation of biological process; defense response; response to stimulus	1.05363	1.17974	1.09581
578809305	PREDICTED: rap1 GTPase-GDP dissociation stimulator 1 isoform X2 [Homo sapiens]	3	8	mitochondrion; endoplasmic reticulum; cytosol	regulation of biological process; response to stimulus; cellular homeostasis	1.01178	1.17956	1.20773
194385492	unnamed protein product [Homo sapiens]	2	5	cytoplasm	metabolic process	0.744121	1.17948	1.05769
118142846	NOP56 protein, partial [Homo sapiens]	12	69	cytoplasm; membrane	metabolic process	1.12706	1.17944	1.15262
578839700	PREDICTED: elongation factor 1-delta isoform X6 [Homo sapiens]	8	124	nucleus; cytoplasm; endoplasmic reticulum; cytosol	metabolic process; regulation of biological process; response to stimulus	0.968921	1.17909	1.07743
317455160	Chain B, Crystal Structure Of Human Nudt5 Complexed With 8-oxo-dgmp	3	6			1.06174	1.17885	0.995873
119613728	lysophospholipase-like 1, isoform CRA_d [Homo sapiens]	4	12	cytoplasm; cytosol	metabolic process; regulation of biological process	0.93786	1.17869	1.23714
12053991	RNA binding motif protein 12 [Homo sapiens]	7	37			0.954032	1.17744	1.09483
118480583	TPA_exp: RNA binding motif protein 15 isoform L2 [Homo sapiens]	12	25	membrane	metabolic process; regulation of biological process	0.915285	1.17663	1.12757
530385044	PREDICTED: mitotic spindle assembly checkpoint protein MAD1 isoform X2 [Homo sapiens]	5	11	chromosome; nucleus; cytoplasm; cytosol; cytoskeleton	cell organization and biogenesis; regulation of biological process; response to stimulus; cell division	0.927134	1.17612	1.11435
158255904	unnamed protein product [Homo sapiens]	9	23	cytoplasm; membrane	transport; regulation of biological process	0.983143	1.17589	1.19245
118026927	8-oxo-dGDP phosphatase NUDT18 [Homo sapiens]	3	8	cytosol	metabolic process	0.953053	1.17575	1.12344
119585607	transmembrane protein 113, isoform CRA_a [Homo sapiens]	5	12	chromosome; nucleus; membrane	cell organization and biogenesis; metabolic process	0.951134	1.17473	1.20802
767906586	PREDICTED: eukaryotic translation initiation factor 4 gamma 3 isoform X12 [Homo sapiens]	6	19	cytosol	metabolic process; regulation of biological process; response to stimulus	1.10328	1.17467	1.28609
119580797	solute carrier family 25 (mitochondrial carrier; peroxisomal membrane protein, 34kDa), member 17, isoform CRA_e, partial [Homo sapiens]	2	7	mitochondrion; membrane	metabolic process; transport	0.895511	1.17458	1.05321
767924151	PREDICTED: DNA topoisomerase 2-beta isoform X2 [Homo sapiens]	23	87	nucleus; cytoplasm; cytosol	cell organization and biogenesis; cellular component movement; metabolic process; regulation of biological process	1.04333	1.17422	1.20713
157831406	Chain A, Structural And Electrophysiological Analysis Of Annexin V Mutants. Mutagenesis Of Human Annexin V, An In Vitro Voltage-Gated Calcium Channel, Provides Information About The Structural Features Of The Ion Pathway, The Voltage Sensor And The Ion Selectivity Filter	15	172			1.24835	1.17325	1.3769
158256864	unnamed protein product [Homo sapiens]	3	7	membrane	regulation of biological process; defense response; response to stimulus	0.809165	1.17321	1.05803
58197556	putative transferase CAF17, mitochondrial isoform 1 precursor [Homo sapiens]	3	9	cytoplasm; mitochondrion; organelle lumen	metabolic process; cell organization and biogenesis	0.834462	1.17261	1.11908
253723260	Chain A, Solution Structure Of Human Sap18	3	4			1.00817	1.17236	1.34995
62088708	ATP-binding cassette, sub-family F, member 1 variant, partial [Homo sapiens]	5	19	cytoplasm; cytosol; ribosome; membrane	metabolic process; defense response; response to stimulus; regulation of biological process; transport	1.07469	1.17203	1.12786
119603666	syntrophin, beta 2 (dystrophin-associated protein A1, 59kDa, basic component 2), isoform CRA_a [Homo sapiens]	10	40	cytoplasm; cytoskeleton; membrane		0.955298	1.17167	1.08914
400261107	Chain L, Crystal Structure Of The Tip48 (Tip49b) Hexamer	12	117			1.08962	1.17026	1.07997
119569750	bromodomain and WD repeat domain containing 2, isoform CRA_c [Homo sapiens]	6	15	nucleus; cytoplasm; membrane; cytoskeleton	metabolic process	1.03877	1.1694	1.00779
578829057	PREDICTED: pyruvate dehydrogenase phosphatase regulatory subunit, mitochondrial isoform X3 [Homo sapiens]	10	19	cytoplasm; organelle lumen	metabolic process; regulation of biological process	1.11559	1.16903	1.32015
161172139	Chain B, Phosphorylation Independent Interactions Between 14-3-3 And Exoenzyme S: From Structure To Pathogenesis	14	204			1.16401	1.16817	1.16548
119577719	cleft lip and palate associated transmembrane protein 1, isoform CRA_b [Homo sapiens]	4	14	membrane	development; cell differentiation; regulation of biological process	0.838901	1.16742	1.03837
119624335	mitochondrial carrier homolog 1 (C. elegans), isoform CRA_e [Homo sapiens]	3	8	mitochondrion; membrane	transport; metabolic process; regulation of biological process; cell organization and biogenesis	1.05713	1.16721	0.897186
40031029	unnamed protein product [Homo sapiens]	3	13			0.960185	1.1672	1.05029
62988946	unknown, partial [Homo sapiens]	3	4	cytosol	metabolic process	0.884796	1.16717	0.971384
221043472	unnamed protein product [Homo sapiens]	2	2		metabolic process	0.906639	1.16714	1.13964
119615634	hypothetical protein MGC10993, isoform CRA_a [Homo sapiens]	2	3			1.04123	1.16709	1.03626
767914200	PREDICTED: proteasome activator complex subunit 4 isoform X5 [Homo sapiens]	4	10	nucleus; cytosol; proteasome	metabolic process; regulation of biological process; response to stimulus; cell death; cellular component movement; cell organization and biogenesis; defense response	0.988219	1.16671	1.01383
530425355	PREDICTED: receptor-type tyrosine-protein phosphatase S isoform X14 [Homo sapiens]	4	7		cell organization and biogenesis; metabolic process	0.986242	1.16615	1.06455
324021716	serine/threonine-protein phosphatase 5 isoform 2 [Homo sapiens]	3	8	nucleus; cytoplasm; cytosol; membrane	metabolic process; regulation of biological process; response to stimulus; cell organization and biogenesis; cellular component movement; defense response	1.06371	1.16591	1.13503
119589509	ClpP caseinolytic peptidase, ATP-dependent, proteolytic subunit homolog (E. coli) [Homo sapiens]	2	14	mitochondrion; organelle lumen	metabolic process; cell organization and biogenesis	0.911071	1.16528	1.09743
635574573	ras-related protein Rab-5A isoform 2 [Homo sapiens]	8	41	nucleus; cytoplasm; endosome; cytosol; membrane; cytoskeleton	transport; regulation of biological process; response to stimulus; coagulation; cell organization and biogenesis; metabolic process	1.09808	1.16469	1.06797
768000774	PREDICTED: ribonucleoprotein PTB-binding 1 isoform X1 [Homo sapiens]	4	11	nucleus; cytoplasm	metabolic process	1.03893	1.16463	1.19183
767979604	PREDICTED: WD repeat-containing protein 89 isoform X1 [Homo sapiens]	2	4			0.918491	1.16444	1.09028
119594966	spectrin, beta, non-erythrocytic 2, isoform CRA_b [Homo sapiens]	19	46	cytoplasm; cytosol; membrane	metabolic process; regulation of biological process; response to stimulus; cellular component movement; cell organization and biogenesis; transport; defense response	0.992994	1.16429	1.18585
119582435	NADH dehydrogenase (ubiquinone) 1 alpha subcomplex, 2, 8kDa [Homo sapiens]	2	13	mitochondrion; membrane	metabolic process; transport	1.1271	1.16409	1.09424
119594255	oxysterol binding protein [Homo sapiens]	12	40	membrane; nucleus; cytoplasm; Golgi; cytosol	transport; regulation of biological process	1.14227	1.1637	1.04285
119610832	proline, glutamic acid and leucine rich protein 1, isoform CRA_c [Homo sapiens]	7	19	nucleus; cytoplasm; membrane	metabolic process; regulation of biological process; response to stimulus	0.923213	1.16365	1.18926
127796373	Aldehyde dehydrogenase 7 family, member A1 [Homo sapiens]	10	65	nucleus; cytoplasm; mitochondrion; organelle lumen; cytosol	metabolic process	0.988282	1.16362	1.06764
514829647	Chain A, Crystal Structure Of The Otu Domain Of Otulin At 1.3 Angstroms.	2	11			1.19418	1.16335	1.08884
193783571	unnamed protein product [Homo sapiens]	2	7		metabolic process; cell organization and biogenesis; regulation of biological process	1.00078	1.16329	1.13601
14598964	unnamed protein product [Homo sapiens]	5	10			0.996216	1.16247	1.09541
767935645	PREDICTED: inositol hexakisphosphate and diphosphoinositol-pentakisphosphate kinase 2 isoform X12 [Homo sapiens]	3	8	cytosol	metabolic process	0.782114	1.16232	1.0382
33946291	lysophosphatidylcholine acyltransferase 1 [Homo sapiens]	9	42	membrane; endoplasmic reticulum; Golgi	metabolic process; regulation of biological process	0.976341	1.16145	1.09917
119605029	glycosyltransferase 25 domain containing 1, isoform CRA_c, partial [Homo sapiens]	10	44	organelle lumen; membrane	metabolic process; cell organization and biogenesis	1.09738	1.16116	1.18202
111309288	CKAP5 protein [Homo sapiens]	3	7	cytosol; cytoskeleton; membrane	cell organization and biogenesis; regulation of biological process; response to stimulus; transport; cell division	0.904842	1.16088	1.01747
222080010	TBC1 domain family, member 17 [Homo sapiens]	4	16	vacuole; cytosol	metabolic process; transport; regulation of biological process	1.11532	1.16053	1.06394
767968359	PREDICTED: 1-phosphatidylinositol 4,5-bisphosphate phosphodiesterase beta-3 isoform X2 [Homo sapiens]	18	78	cytosol; membrane	transport; regulation of biological process; response to stimulus; cell communication; metabolic process	0.982689	1.16017	1.11161
40975792	unnamed protein product, partial [Homo sapiens]	4	9			1.08544	1.15866	1.03031
119614968	mbt domain containing 1, isoform CRA_c [Homo sapiens]	2	3	nucleus	metabolic process; regulation of biological process; cell organization and biogenesis	0.979979	1.15861	1.0884
21756244	unnamed protein product [Homo sapiens]	3	7	cytoplasm; cytosol	metabolic process; defense response; response to stimulus; regulation of biological process; cell communication; cell differentiation	1.16864	1.15841	1.24698
133777278	GGT7 protein, partial [Homo sapiens]	2	5		metabolic process	1.17404	1.15774	1.16376
756142597	Chain v, Human Constitutive 20s Proteasome In Complex With Carfilzomib	7	47			1.02869	1.15749	1.0371
394025672	26S proteasome non-ATPase regulatory subunit 5 isoform 2 [Homo sapiens]	7	49	proteasome; cytosol	metabolic process; regulation of biological process; response to stimulus; cell death; cellular component movement; defense response; cell organization and biogenesis	1.14772	1.15701	1.11635
4760577	IDN3-B [Homo sapiens]	2	6	nucleus	regulation of biological process	1.09652	1.1569	1.05565
62088450	Guanine nucleotide-binding protein G, alpha subunit variant, partial [Homo sapiens]	4	18	cytoplasm; membrane	metabolic process; regulation of biological process; response to stimulus; coagulation	1.0967	1.15687	1.1005
530383156	PREDICTED: unconventional myosin-VI isoform X6 [Homo sapiens]	19	79	nucleus; cytoplasm; membrane; Golgi; cytosol	transport; cell communication; cell organization and biogenesis; response to stimulus; metabolic process; cellular component movement; regulation of biological process; cell differentiation	1.01994	1.15681	1.13501
767997979	PREDICTED: serine/threonine-protein phosphatase 4 regulatory subunit 1 isoform X5 [Homo sapiens]	2	4		metabolic process; regulation of biological process; response to stimulus	0.798413	1.15663	1.13373
119611551	laminin, gamma 1 (formerly LAMB2), isoform CRA_a [Homo sapiens]	3	5	extracellular	cell organization and biogenesis; cellular component movement; regulation of biological process	0.798892	1.15657	1.01206
768018664	PREDICTED: RNA-binding protein 39 isoform X1 [Homo sapiens]	7	26	cytoskeleton	metabolic process; regulation of biological process	1.08191	1.15578	1.11556
578803974	PREDICTED: condensin complex subunit 2 isoform X2 [Homo sapiens]	2	4	nucleus; cytosol; membrane	cell organization and biogenesis; metabolic process; cell division	0.822964	1.15569	1.11659
62630235	unknown [Homo sapiens]	9	21	mitochondrion; membrane; ribosome	metabolic process; cell organization and biogenesis	0.9529	1.15568	1.14338
762885	Plakoglobin [Homo sapiens]	18	160	nucleus; cytoplasm; cytosol; cytoskeleton; membrane	cell organization and biogenesis; cellular component movement; regulation of biological process; response to stimulus	1.0425	1.15539	1.09815
767994865	PREDICTED: alpha-N-acetylglucosaminidase isoform X2 [Homo sapiens]	2	3	vacuole; organelle lumen	metabolic process; cell organization and biogenesis; response to stimulus	0.802842	1.15504	1.09368
28703790	Similar to expressed sequence AI450757, partial [Homo sapiens]	3	17	spliceosomal complex	metabolic process	1.23308	1.15497	1.133
308153596	RecName: Full=Putative GTP-binding protein 6; AltName: Full=Pseudoautosomal GTP-binding protein-like	4	9		transport	1.09067	1.15419	1.28025
119599169	DEAH (Asp-Glu-Ala-His) box polypeptide 36, isoform CRA_c [Homo sapiens]	5	7	nucleus; cytoplasm; cytosol	metabolic process; response to stimulus; regulation of biological process; defense response	0.980563	1.15384	1.15654
62088252	neurofibromin variant, partial [Homo sapiens]	2	3	nucleus; cytoplasm; cytosol; membrane	metabolic process; regulation of biological process; response to stimulus; cell differentiation; cell communication; cellular component movement; cell organization and biogenesis; defense response; transport	1.14299	1.15368	0.986036
62531061	COMMD2 protein [Homo sapiens]	2	5	cytoplasm	metabolic process; regulation of biological process	0.913534	1.15353	1.17951
119625585	progesterone receptor membrane component 2, isoform CRA_b [Homo sapiens]	5	36	membrane	regulation of biological process; response to stimulus	1.08606	1.15319	1.26145
194386232	unnamed protein product [Homo sapiens]	22	189	nucleus; membrane; spliceosomal complex	regulation of biological process; metabolic process; cell growth; response to stimulus	1.14142	1.15242	1.10028
578832950	PREDICTED: transmembrane emp24 domain-containing protein 1 isoform X1 [Homo sapiens]	2	11	endoplasmic reticulum; membrane; Golgi	regulation of biological process; response to stimulus; cell communication; transport	0.935711	1.1522	1.00906
119627768	mitochondrial ribosomal protein S15, isoform CRA_c [Homo sapiens]	4	12	mitochondrion; membrane; ribosome	metabolic process; cell organization and biogenesis	1.05159	1.15211	1.13093
119590968	X-ray repair complementing defective repair in Chinese hamster cells 5 (double-strand-break rejoining; Ku autoantigen, 80kDa), isoform CRA_a [Homo sapiens]	22	90	nucleus; chromosome; cytoplasm; cytosol; membrane	cell organization and biogenesis; metabolic process; response to stimulus; regulation of biological process; cell proliferation; defense response; cell differentiation	1.06136	1.1521	1.09592
33874734	GSPT1 protein [Homo sapiens]	10	30	cytosol	metabolic process; cell organization and biogenesis	1.02455	1.15167	1.12443
3746838	38kDa splicing factor [Homo sapiens]	6	14			1.07599	1.15147	1.03492
119603135	Nedd4 binding protein 1 [Homo sapiens]	2	2		regulation of biological process; response to stimulus	0.86558	1.15121	1.19004
530393060	PREDICTED: sideroflexin-4 isoform X1 [Homo sapiens]	5	8	membrane	transport	1.07743	1.15038	1.18266
119583385	malic enzyme 2, NAD(+)-dependent, mitochondrial, isoform CRA_b [Homo sapiens]	12	43	mitochondrion; organelle lumen	metabolic process; regulation of biological process	1.07925	1.15033	1.14523
10441998	unknown [Homo sapiens]	2	5	endoplasmic reticulum; membrane	regulation of biological process; metabolic process	1.16593	1.15016	1.13342
311815032	unnamed protein product [Homo sapiens]	4	29			1.03645	1.14966	1.08933
119605170	homer homolog 3 (Drosophila), isoform CRA_c [Homo sapiens]	3	6	cytoplasm; cytosol; membrane	transport; regulation of biological process; response to stimulus	1.04316	1.14892	1.05854
530366328	PREDICTED: REST corepressor 3 isoform X4 [Homo sapiens]	2	3	nucleus	metabolic process; regulation of biological process	0.99058	1.14827	1.04564
768024950	PREDICTED: myosin-9 isoform X1 [Homo sapiens]	62	534	nucleus; cytoplasm; cytosol; cytoskeleton; membrane	cell organization and biogenesis; metabolic process; cellular component movement; regulation of biological process; response to stimulus; transport; cell differentiation	1.07949	1.14735	1.14555
18916853	KIAA1974 protein, partial [Homo sapiens]	3	8	nucleus; cytoplasm	metabolic process	0.924049	1.14634	1.0575
242556479	Chain A, Structure Of Human Ist1(Ntd) (Residues 1-189)(P43212)	2	8			1.24996	1.14611	1.21941
194378926	unnamed protein product [Homo sapiens]	5	18	nucleus; cytoplasm; cytosol	cell organization and biogenesis; metabolic process; cell death; regulation of biological process; cellular component movement; transport	0.973169	1.14556	1.2574
194386244	unnamed protein product [Homo sapiens]	7	29	cytoplasm; membrane	metabolic process	0.920962	1.14491	1.06318
52546036	hypothetical protein [Homo sapiens]	5	8	mitochondrion	metabolic process	1.1349	1.14476	1.22973
301171475	ATP-dependent RNA helicase DDX3X isoform 3 [Homo sapiens]	16	117	nucleus; cytoplasm; membrane	metabolic process; regulation of biological process; response to stimulus; cell organization and biogenesis; defense response	1.06118	1.14432	1.05843
767942366	PREDICTED: midasin isoform X1 [Homo sapiens]	3	6	nucleus; cytoplasm; membrane; cytoskeleton	cell organization and biogenesis; metabolic process	0.997361	1.14427	1.09494
189053389	unnamed protein product [Homo sapiens]	4	9	nucleus; spliceosomal complex; cytoplasm	metabolic process	1.00074	1.14413	1.03262
119616130	basic transcription factor 3, isoform CRA_b [Homo sapiens]	3	5	nucleus; cytoplasm	metabolic process; regulation of biological process; transport	0.83465	1.14411	1.32899
194386480	unnamed protein product [Homo sapiens]	5	20	nucleus; cytoplasm; membrane	regulation of biological process; response to stimulus; cell division	1.15785	1.1441	1.08853
3387905	glucose transporter glycoprotein, partial [Homo sapiens]	3	12	membrane; nucleus; cytosol; cytoskeleton	metabolic process; cell organization and biogenesis; response to stimulus; transport; cell communication; regulation of biological process	1.29192	1.14403	1.07812
14495609	CTP synthase [Homo sapiens]	9	25	cytosol; membrane	metabolic process; cell proliferation; response to stimulus	1.10693	1.14341	1.14131
1724120	tip associating protein [Homo sapiens]	7	22	nucleus; cytoplasm; cytosol	transport; metabolic process	0.926995	1.14319	1.00988
119577303	suppressor of Ty 5 homolog (S. cerevisiae), isoform CRA_a [Homo sapiens]	20	67	nucleus	regulation of biological process; cell organization and biogenesis; metabolic process; development; response to stimulus	0.953511	1.14307	1.20924
119594311	PRP19/PSO4 pre-mRNA processing factor 19 homolog (S. cerevisiae), isoform CRA_b [Homo sapiens]	10	48	nucleus; spliceosomal complex; cytoplasm; cytoskeleton; membrane	metabolic process; cell organization and biogenesis; cell proliferation; response to stimulus; regulation of biological process	1.19003	1.14281	1.05418
767952909	PREDICTED: cleavage and polyadenylation specificity factor subunit 1 isoform X2 [Homo sapiens]	16	46	nucleus	metabolic process; transport	0.944678	1.14207	1.08719
189054491	unnamed protein product [Homo sapiens]	11	77	nucleus; cytoplasm; cytosol; ribosome; membrane	cell organization and biogenesis; metabolic process; transport	1.04673	1.14205	1.13668
193788391	unnamed protein product [Homo sapiens]	4	6	membrane	regulation of biological process; metabolic process	0.978847	1.14151	1.03188
119600998	chromosome 13 open reading frame 10, isoform CRA_b [Homo sapiens]	3	8		metabolic process; regulation of biological process	0.817931	1.1412	1.05248
62088558	Transformation/transcription domain-associated protein variant, partial [Homo sapiens]	14	34	nucleus; Golgi	metabolic process; response to stimulus; cell organization and biogenesis; regulation of biological process	1.00038	1.14083	1.12648
26454791	MARS2 protein [Homo sapiens]	3	5	cytoplasm; organelle lumen; cytosol	metabolic process	0.850321	1.14066	1.1117
50949980	hypothetical protein [Homo sapiens]	24	101	cytoplasm	cell organization and biogenesis	1.02821	1.14066	1.11264
460771	hnRNP-E1 [Homo sapiens]	11	118	cytoplasm; membrane	metabolic process	1.0848	1.14059	1.10142
119609137	leprecan-like 2, isoform CRA_a [Homo sapiens]	4	8	endoplasmic reticulum; organelle lumen	regulation of biological process; metabolic process; cell organization and biogenesis	0.799152	1.14045	1.17066
194378158	unnamed protein product, partial [Homo sapiens]	2	2	mitochondrion; membrane	metabolic process; transport; cellular homeostasis	0.889183	1.1404	1.12565
4885381	histone H1.5 [Homo sapiens]	6	56	chromosome; nucleus	regulation of biological process; cell organization and biogenesis	0.895026	1.13934	1.24541
158256616	unnamed protein product [Homo sapiens]	9	72	cytoplasm; membrane	metabolic process; regulation of biological process; response to stimulus; cell communication	0.947123	1.13918	1.12118
189053370	unnamed protein product [Homo sapiens]	14	83	cytoplasm; mitochondrion; organelle lumen; cytosol	metabolic process; response to stimulus; regulation of biological process	0.981347	1.13808	1.18402
119607477	mitochondrial ribosomal protein S28, isoform CRA_c [Homo sapiens]	2	8	mitochondrion; membrane	cell organization and biogenesis; metabolic process	0.974319	1.13791	1.08176
19851919	CLL-associated antigen KW-12, partial [Homo sapiens]	5	21	cytoplasm; cytosol; ribosome; membrane	cell organization and biogenesis; metabolic process; transport	1.24366	1.13735	1.20465
10435517	unnamed protein product [Homo sapiens]	4	16	mitochondrion; cytosol	metabolic process	1.00836	1.13609	1.19485
557803960	Chain A, Nmr Structures Of Human Apoptotic Protein Tbid In Lppg Micelle	4	12			0.922501	1.13557	1.23563
119629384	RAN binding protein 5, isoform CRA_c [Homo sapiens]	7	16	nucleus; cytoplasm; Golgi; membrane	cell organization and biogenesis; transport; regulation of biological process; response to stimulus	1.09224	1.13499	1.05853
194388250	unnamed protein product [Homo sapiens]	3	8	extracellular; endoplasmic reticulum; organelle lumen; cell surface	regulation of biological process; response to stimulus; defense response; transport; metabolic process; coagulation; cellular component movement; cell organization and biogenesis	0.849959	1.13474	1.23493
733215034	transmembrane emp24 domain-containing protein 4 isoform 5 [Homo sapiens]	6	29	membrane	transport; regulation of biological process; response to stimulus	1.08076	1.13409	1.17965
119611368	aspartyl-tRNA synthetase 2 (mitochondrial), isoform CRA_b [Homo sapiens]	17	40	nucleus; cytoplasm; mitochondrion; organelle lumen	metabolic process	1.21481	1.13316	1.12547
119591580	NADH dehydrogenase (ubiquinone) 1 alpha subcomplex, 10, 42kDa, isoform CRA_c [Homo sapiens]	2	9	membrane; organelle lumen	metabolic process; response to stimulus	1.05916	1.13288	0.939959
36100	unnamed protein product [Homo sapiens]	9	50			1.07469	1.13247	1.26466
4758504	3-hydroxyacyl-CoA dehydrogenase type-2 isoform 1 [Homo sapiens]	10	109	cytoplasm; mitochondrion; membrane; organelle lumen; endoplasmic reticulum	metabolic process; cell differentiation; cell organization and biogenesis	1.01085	1.13232	1.07699
34783647	SNW1 protein, partial [Homo sapiens]	5	17	chromosome; nucleus; spliceosomal complex	regulation of biological process; metabolic process; response to stimulus; cell differentiation	0.95311	1.13228	1.20023
193785329	unnamed protein product [Homo sapiens]	18	113	extracellular; endoplasmic reticulum; organelle lumen; membrane	response to stimulus; transport; regulation of biological process; metabolic process	1.16495	1.13208	1.13457
119621995	VAMP (vesicle-associated membrane protein)-associated protein A, 33kDa, isoform CRA_a [Homo sapiens]	3	8	membrane; endoplasmic reticulum; cytoskeleton	metabolic process; transport; cell organization and biogenesis; regulation of biological process; response to stimulus; cell death	0.811224	1.1312	1.16913
30524	dihydrolipoamide S-acetyltransferase, partial [Homo sapiens]	2	3	mitochondrion; organelle lumen	metabolic process; regulation of biological process	0.782944	1.13104	1.13985
119611898	zinc finger CCCH-type containing 11A, isoform CRA_a [Homo sapiens]	2	2		transport	0.872587	1.13102	1.17627
119617314	SWI/SNF related, matrix associated, actin dependent regulator of chromatin, subfamily c, member 2, isoform CRA_b [Homo sapiens]	8	24		regulation of biological process; cell organization and biogenesis; metabolic process	0.897892	1.13069	1.0782
1616601	disintegrin-metalloprotease MADM, partial [Homo sapiens]	4	12	nucleus; cytoplasm; Golgi; membrane; cell surface	metabolic process; regulation of biological process; response to stimulus; cell communication; cellular component movement; cell organization and biogenesis	1.02407	1.13044	1.0828
189053107	unnamed protein product [Homo sapiens]	8	51	nucleus; cytoplasm; cytosol; ribosome; membrane	cell organization and biogenesis; metabolic process; cellular component movement; response to stimulus; transport; regulation of biological process; cell differentiation	0.974733	1.13038	1.18358
193785182	unnamed protein product [Homo sapiens]	10	36	nucleus; cytoplasm; membrane	metabolic process	1.09702	1.13014	1.21604
71564505	dedicator of cytokinesis 7, partial [Homo sapiens]	11	26		cell organization and biogenesis; cell differentiation; regulation of biological process; response to stimulus	0.913974	1.12975	1.10067
767926179	PREDICTED: arf-GAP with coiled-coil, ANK repeat and PH domain-containing protein 2 isoform X4 [Homo sapiens]	2	3	membrane	regulation of biological process; response to stimulus	0.971641	1.1297	1.20705
189066680	unnamed protein product [Homo sapiens]	15	127	membrane	metabolic process; response to stimulus	1.14171	1.12955	1.16385
530389615	PREDICTED: leucine-rich repeat-containing protein 14 isoform X3 [Homo sapiens]	3	4			1.05417	1.12914	1.20246
158260159	unnamed protein product [Homo sapiens]	4	30	mitochondrion; membrane	metabolic process; transport	1.04755	1.12908	0.997747
13375569	HP95 [Homo sapiens]	15	40	cytoplasm; cytosol; membrane	cell death; cell organization and biogenesis; regulation of biological process; transport	1.00793	1.12865	1.14778
221043300	unnamed protein product [Homo sapiens]	9	519	cytosol; cytoskeleton	response to stimulus; regulation of biological process; cell growth; cellular component movement; cell organization and biogenesis	1.04018	1.12832	1.06747
119624612	exportin 5, isoform CRA_b [Homo sapiens]	4	8	nucleus; cytoplasm; cytosol	transport; metabolic process; regulation of biological process	0.893984	1.12704	1.04327
119607153	mitochondrial ribosomal protein L15 [Homo sapiens]	5	23	mitochondrion; membrane; ribosome	metabolic process; cell organization and biogenesis	0.942072	1.12694	1.20208
14043461	DNA fragmentation factor, 45kDa, alpha polypeptide [Homo sapiens]	3	9	nucleus; cytoplasm; cytosol	metabolic process; cell death; cell organization and biogenesis; regulation of biological process	1.26985	1.12675	1.11706
119599889	karyopherin alpha 1 (importin alpha 5), isoform CRA_a [Homo sapiens]	3	9	nucleus; cytoplasm; cytosol	regulation of biological process; metabolic process; transport; cell death; cell organization and biogenesis; response to stimulus	1.13562	1.12526	0.909167
119585543	RNA binding motif protein 15B [Homo sapiens]	5	12	nucleus	regulation of biological process; metabolic process; transport	0.889751	1.12524	1.09985
767919275	PREDICTED: 28S ribosomal protein S9, mitochondrial isoform X1 [Homo sapiens]	3	5	mitochondrion; membrane	metabolic process; cell organization and biogenesis; response to stimulus	0.894523	1.12524	1.04465
13544072	GPD1L protein, partial [Homo sapiens]	7	28	cytoplasm; cytosol; membrane	regulation of biological process; metabolic process	1.07986	1.12523	1.18995
767981088	PREDICTED: uncharacterized aarF domain-containing protein kinase 1 isoform X5 [Homo sapiens]	2	3	extracellular; mitochondrion	metabolic process	0.795237	1.12519	1.06089
61104905	heat shock protein 90Ad [Homo sapiens]	3	86	cytoplasm	metabolic process; response to stimulus	1.26087	1.12476	1.06516
119625387	PET112-like (yeast), isoform CRA_b [Homo sapiens]	2	4	mitochondrion	metabolic process; cell organization and biogenesis	0.814411	1.12469	1.13143
768054510	PREDICTED: vacuolar protein sorting-associated protein 52 homolog isoform X1 [Homo sapiens]	8	15	Golgi; membrane; endosome	cell differentiation; transport	0.953005	1.12317	0.986105
223582	histone H4	6	242			1.04679	1.12302	1.15069
767934332	PREDICTED: NAD(P) transhydrogenase, mitochondrial isoform X1 [Homo sapiens]	8	16	mitochondrion; membrane	metabolic process; transport; cellular homeostasis; regulation of biological process	0.892529	1.12203	0.958135
295322042	Chain C, Crystal Structure Of Human Hdac2 Complexed With An N-(2-Amin Benzamide	9	51			1.05373	1.12193	1.08212
768019613	PREDICTED: ES1 protein homolog, mitochondrial isoform X5 [Homo sapiens]	3	15	mitochondrion		1.19087	1.12153	1.18629
530416735	PREDICTED: DNA polymerase delta catalytic subunit isoform X2 [Homo sapiens]	13	31	nucleus; cytoplasm; membrane	cell organization and biogenesis; metabolic process; response to stimulus; cellular homeostasis	1.011	1.12152	1.04938
767936366	PREDICTED: probable ATP-dependent RNA helicase YTHDC2 isoform X6 [Homo sapiens]	4	11	cytoplasm; endoplasmic reticulum	metabolic process; response to stimulus; regulation of biological process	1.08124	1.12142	1.03789
4176370	similar to calcium-independent phospholipase A2; similar to AC004392 (PID:g3367519), partial [Homo sapiens]	3	6	membrane	metabolic process; cell death; transport	0.910341	1.121	0.988663
13559170	C447E6.1 (nucleotide binding protein 1 (E.coli MinD like)), partial [Homo sapiens]	2	9	nucleus	cell organization and biogenesis; metabolic process	0.90077	1.12057	1.24805
83754940	Chain B, The Crystal Structure Of The Ras Related Protein Rras2 (Rras2) In The Gdp Bound State	5	17		regulation of biological process; response to stimulus	0.964758	1.12042	1.18665
119611612	translocated promoter region (to activated MET oncogene), isoform CRA_d [Homo sapiens]	24	140	chromosome; nucleus; cytoplasm; membrane	regulation of biological process; transport; metabolic process; cell organization and biogenesis; response to stimulus; cell division	1.04935	1.11997	1.09085
158257956	unnamed protein product [Homo sapiens]	23	100	membrane	regulation of biological process; metabolic process; transport; cell organization and biogenesis; response to stimulus	0.974453	1.11993	1.03813
14278209	Chain D, Ran-Rcc1-So4 Complex	5	8			1.04845	1.11974	1.16098
109734611	Myosin, heavy chain 10, non-muscle [Homo sapiens]	36	183	nucleus; cytoplasm; mitochondrion; cytosol; membrane; cytoskeleton	cell organization and biogenesis; cellular component movement; transport; regulation of biological process; response to stimulus; metabolic process; cell proliferation	1.02844	1.11969	1.12405
578832307	PREDICTED: oxysterol-binding protein-related protein 1 isoform X4 [Homo sapiens]	3	7	nucleus; cytoplasm; membrane; endosome	transport; metabolic process	0.723427	1.11961	0.966495
119612532	family with sequence similarity 49, member B, isoform CRA_b [Homo sapiens]	4	15	membrane		0.936978	1.1193	0.992338
6730236	Chain L, Crystal Structure Of The D3b Subcomplex Of The Human Core Snrnp Domain At 2.0a Resolution	6	16		regulation of biological process	1.04792	1.11917	0.996166
193785511	unnamed protein product [Homo sapiens]	3	6	nucleus; membrane	metabolic process	0.911266	1.11747	1.08735
253723046	Chain A, Coupling Of Folding And Binding In The Ptb Domain Of The Signaling Protein Shc	3	4			1.08049	1.11744	0.881338
160948599	integrator complex subunit 1 [Homo sapiens]	12	27	nucleus; membrane	cell proliferation; metabolic process; regulation of biological process	1.03715	1.11655	0.998699
119588086	FAD-dependent oxidoreductase domain containing 1, isoform CRA_b [Homo sapiens]	4	11	mitochondrion; membrane	cell organization and biogenesis; metabolic process	1.09591	1.11622	1.10902
578839698	PREDICTED: elongation factor 1-delta isoform X5 [Homo sapiens]	9	157	nucleus; cytoplasm; endoplasmic reticulum; cytosol	metabolic process; regulation of biological process; response to stimulus	0.992599	1.11573	1.03104
3941724	eukaryotic protein synthesis initiation factor [Homo sapiens]	20	103	cytoplasm; cytosol; membrane	metabolic process; defense response; response to stimulus; regulation of biological process	0.955275	1.11549	1.09364
767948257	PREDICTED: cAMP-dependent protein kinase type II-beta regulatory subunit isoform X2 [Homo sapiens]	2	17	cytoplasm; membrane; cytosol	metabolic process; transport; cell organization and biogenesis; regulation of biological process; response to stimulus; coagulation; defense response	0.895204	1.11545	0.909579
119585933	hCG14948, isoform CRA_b [Homo sapiens]	2	5			1.05076	1.11518	1.04206
767917385	PREDICTED: aspartyl aminopeptidase isoform X2 [Homo sapiens]	6	11	nucleus; cytoplasm	metabolic process	0.856048	1.11513	0.997888
194390082	unnamed protein product [Homo sapiens]	3	9	nucleus; spliceosomal complex; cytoplasm	cell organization and biogenesis; metabolic process; regulation of biological process	0.827226	1.11491	1.08335
767912298	PREDICTED: RNA-binding protein 34 isoform X1 [Homo sapiens]	5	15	nucleus		0.956098	1.11437	1.02112
194390806	unnamed protein product [Homo sapiens]	16	69	Golgi; cytosol; membrane; cytoskeleton	cell organization and biogenesis; regulation of biological process; response to stimulus; cell differentiation	0.959199	1.11435	1.06625
119604484	eukaryotic translation initiation factor 3, subunit 4 delta, 44kDa [Homo sapiens]	8	48	nucleus; cytoplasm; cytosol	cell organization and biogenesis; metabolic process; regulation of biological process	1.05192	1.11422	1.0644
62089196	TNF receptor-associated protein 1 variant, partial [Homo sapiens]	20	195	mitochondrion; membrane; organelle lumen	metabolic process; response to stimulus; regulation of biological process	1.08588	1.11419	1.1071
21752543	unnamed protein product [Homo sapiens]	2	3	membrane; cytoskeleton	transport	0.993531	1.11401	1.11138
119609296	FK506 binding protein 4, 59kDa, isoform CRA_a [Homo sapiens]	19	109	nucleus; cytoplasm; mitochondrion; membrane; cytosol; cytoskeleton	metabolic process; cell organization and biogenesis; transport; regulation of biological process; response to stimulus	1.15205	1.11391	1.16736
119610225	fructosamine 3 kinase, isoform CRA_a [Homo sapiens]	5	14		metabolic process; cell differentiation	0.945283	1.11378	1.11806
15080505	Coiled-coil domain containing 51 [Homo sapiens]	6	11	mitochondrion	metabolic process	0.858612	1.11377	1.13531
119594454	glucosidase, alpha; neutral AB, isoform CRA_d [Homo sapiens]	20	157	organelle lumen; Golgi; membrane	metabolic process	1.03509	1.11298	1.07441
16326578	truncated BRE alpha a3+ isoform [Homo sapiens]	2	6	nucleus; cytoplasm	metabolic process; response to stimulus; cell death; regulation of biological process; cell organization and biogenesis	0.855029	1.11262	0.962574
194377154	unnamed protein product [Homo sapiens]	8	61	membrane	metabolic process; regulation of biological process; cell organization and biogenesis	1.02587	1.11248	1.08882
578820572	PREDICTED: nuclear pore complex protein Nup98-Nup96 isoform X5 [Homo sapiens]	11	28	chromosome; cytosol; membrane	cell organization and biogenesis; metabolic process; transport; regulation of biological process; response to stimulus	0.963618	1.1123	1.168
189065517	unnamed protein product [Homo sapiens]	15	62	mitochondrion; membrane; organelle lumen	metabolic process; cell differentiation	0.940061	1.11225	1.1087
194389576	unnamed protein product [Homo sapiens]	4	7	membrane	transport; regulation of biological process	0.917622	1.11204	1.17351
578817973	PREDICTED: E3 ubiquitin-protein ligase LRSAM1 isoform X1 [Homo sapiens]	2	3	extracellular; cytoplasm; membrane	metabolic process; regulation of biological process; cell organization and biogenesis; transport	0.919775	1.1117	0.948988
340780227	Chain A, Structural Analysis Of Checkpoint Kinase 2 (Chk2) In Complex With Inhibitor Pv1533	2	5		metabolic process	0.95829	1.11143	1.18462
189053652	unnamed protein product [Homo sapiens]	8	45	chromosome; nucleus; cytoplasm; cytosol; cytoskeleton; membrane	cell organization and biogenesis; cellular component movement; regulation of biological process; metabolic process; transport; response to stimulus; cell communication; development; cell proliferation; cell division; cell differentiation	1.10327	1.11124	1.13685
189342956	DEAD box polypeptide 27 [Homo sapiens]	8	20	nucleus	metabolic process	0.836484	1.11081	1.05792
118137824	Chain D, Crystal Structure Of A Beta-CateninBCL9TCF4 COMPLEX	20	128			1.08742	1.10992	0.967871
38197478	LMAN2L protein, partial [Homo sapiens]	4	10	membrane; Golgi	metabolic process; transport	1.17882	1.10961	1.08041
121934188	KIF5C protein, partial [Homo sapiens]	10	36	cytoplasm	cell organization and biogenesis; cellular component movement; metabolic process; transport	0.997844	1.10944	1.07091
119610995	PRP8 pre-mRNA processing factor 8 homolog (yeast), isoform CRA_b [Homo sapiens]	63	248	nucleus; spliceosomal complex; membrane	cell organization and biogenesis; metabolic process	1.00537	1.10931	1.10185
50949298	hypothetical protein, partial [Homo sapiens]	2	6	nucleus; cytoplasm; cytosol; membrane	cell organization and biogenesis; metabolic process	0.999899	1.1092	1.09394
119627078	tetratricopeptide repeat domain 4, isoform CRA_d [Homo sapiens]	2	4			0.829106	1.10872	1.04279
33350932	cytoplasmic dynein 1 heavy chain 1 [Homo sapiens]	88	346	cytoplasm; cytosol; cytoskeleton; membrane	metabolic process; transport; cell organization and biogenesis; cellular component movement; cell death	1.08124	1.10864	1.09556
119610088	solute carrier family 25 (mitochondrial carrier; dicarboxylate transporter), member 10, isoform CRA_b [Homo sapiens]	11	70	nucleus; mitochondrion; membrane	metabolic process; transport	1.04913	1.10823	1.05024
291084757	pyruvate dehydrogenase E1 component subunit alpha, somatic form, mitochondrial isoform 4 precursor [Homo sapiens]	10	59	nucleus; mitochondrion; organelle lumen	metabolic process; regulation of biological process	1.05718	1.10814	1.0233
119610105	THO complex 4, partial [Homo sapiens]	3	20	nucleus; cytosol; membrane; spliceosomal complex	regulation of biological process; metabolic process; cell differentiation; transport; response to stimulus	0.950307	1.10778	1.10104
193785931	unnamed protein product [Homo sapiens]	11	56	membrane	transport	1.0846	1.10762	1.08662
58036798	hypothetical protein, partial [Homo sapiens]	8	26	nucleus; cytoplasm; cytosol; membrane; cytoskeleton	cell organization and biogenesis; regulation of biological process	0.996111	1.10762	1.17981
4688898	hypothetical protein [Homo sapiens]	3	6	membrane	transport; cell organization and biogenesis; development	0.893314	1.10761	1.11252
767980988	PREDICTED: tyrosyl-DNA phosphodiesterase 1 isoform X2 [Homo sapiens]	4	8	nucleus; cytoplasm; membrane	metabolic process; response to stimulus	1.01646	1.10747	0.968873
112490659	Chain A, Structure Of U2af65 Variant With Polyuridine Tract	3	7			0.863223	1.10682	1.218
119577442	exosome component 5 [Homo sapiens]	3	9	nucleus; cytoplasm; cytosol	metabolic process; regulation of biological process; defense response; response to stimulus	0.946328	1.10676	1.13481
767924096	PREDICTED: SWI/SNF complex subunit SMARCC1 isoform X2 [Homo sapiens]	8	35	chromosome	cell organization and biogenesis; metabolic process; regulation of biological process; response to stimulus	0.998257	1.10626	1.07279
119570641	hCG1994130, isoform CRA_b [Homo sapiens]	8	53	endoplasmic reticulum; ribosome	metabolic process	0.917738	1.10623	1.03614
189065205	unnamed protein product [Homo sapiens]	3	43	cytoplasm; cytosol; ribosome; membrane	metabolic process; cell organization and biogenesis; transport	1.03125	1.10572	1.12488
768017590	PREDICTED: ADP-ribosylation factor GTPase-activating protein 1 isoform X3 [Homo sapiens]	3	6	cytosol; membrane	transport; regulation of biological process; response to stimulus; metabolic process; cell organization and biogenesis	0.958618	1.10544	1.10859
194386566	unnamed protein product [Homo sapiens]	12	74	nucleus; mitochondrion; cytosol; cytoskeleton; membrane	metabolic process; regulation of biological process; cell organization and biogenesis; cell death; response to stimulus	1.0921	1.10525	0.914294
158258124	unnamed protein product [Homo sapiens]	16	127	cytoplasm; cytosol; cytoskeleton	metabolic process	1.08148	1.10443	1.08181
4049922	transcription factor WSTF [Homo sapiens]	4	10	chromosome	metabolic process; response to stimulus; cell organization and biogenesis; regulation of biological process	0.915115	1.10425	1.07429
20521075	KIAA0539 protein, partial [Homo sapiens]	3	4			1.00614	1.10415	1.14681
10434984	unnamed protein product [Homo sapiens]	3	6	membrane	transport	1.00822	1.10407	1.17236
120660352	Mitochondrial ribosomal protein L45 [Homo sapiens]	4	7	mitochondrion; membrane; ribosome	transport; cell organization and biogenesis; metabolic process	1.05855	1.10378	1.08094
189054247	unnamed protein product [Homo sapiens]	12	53	cytoplasm; Golgi; cytosol; membrane	metabolic process; regulation of biological process; response to stimulus; cellular component movement; coagulation; transport; cell differentiation; defense response	1.07898	1.10337	1.14582
194374321	unnamed protein product [Homo sapiens]	5	27	nucleus; cytoplasm; membrane	metabolic process; transport; regulation of biological process; response to stimulus	1.15363	1.1025	1.04405
1147813	desmoplakin I [Homo sapiens]	45	206	cytoskeleton; nucleus; cytoplasm; membrane	cell organization and biogenesis; metabolic process; cell death; regulation of biological process; cell differentiation; response to stimulus	0.976042	1.10243	1.08514
194386684	unnamed protein product [Homo sapiens]	12	37	nucleus; membrane	metabolic process; response to stimulus; regulation of biological process	0.981221	1.10238	1.02333
18916728	KIAA1942 protein, partial [Homo sapiens]	2	4			1.10423	1.10236	1.1614
119608030	GTPase activating protein and VPS9 domains 1, isoform CRA_c [Homo sapiens]	9	20	endosome; cytosol; membrane	transport; regulation of biological process; response to stimulus	0.871249	1.10234	1.01824
582054406	fragile X mental retardation 1 [Homo sapiens]	7	28	cytoplasm; membrane; ribosome	regulation of biological process; transport	0.963543	1.1022	1.11336
119594451	glucosidase, alpha; neutral AB, isoform CRA_a [Homo sapiens]	21	164	organelle lumen; Golgi; membrane	metabolic process	1.04672	1.10183	1.07761
768002163	PREDICTED: dnaJ homolog subfamily B member 1 isoform X1 [Homo sapiens]	3	24	nucleus; cytosol	metabolic process; response to stimulus; regulation of biological process	1.07244	1.10154	1.13452
767978044	PREDICTED: zinc finger MYM-type protein 2 isoform X6 [Homo sapiens]	2	3	cytosol	metabolic process; regulation of biological process	0.974154	1.10145	1.16353
194384094	unnamed protein product [Homo sapiens]	9	46	cytoplasm; cytosol; membrane	cell organization and biogenesis; metabolic process; regulation of biological process	1.119	1.1011	1.10843
13543657	Karyopherin alpha 2 (RAG cohort 1, importin alpha 1) [Homo sapiens]	6	24	nucleus; cytoplasm; cytosol; membrane	regulation of biological process; metabolic process; response to stimulus; transport	1.00846	1.10072	0.947419
119575466	exocyst complex component 2, isoform CRA_a [Homo sapiens]	4	12	cytosol; membrane	cell organization and biogenesis; transport; metabolic process; regulation of biological process	0.897986	1.10048	1.14689
13785574	p27BBP protein [Homo sapiens]	4	42	nucleus; cytoplasm	transport; metabolic process; cell organization and biogenesis	1.11763	1.1	1.04311
767904494	PREDICTED: nardilysin isoform X5 [Homo sapiens]	4	10	cytosol; cell surface	metabolic process; cell organization and biogenesis; cell proliferation; cellular component movement; regulation of biological process	0.940982	1.09963	1.14815
187954601	LRRC16A protein [Homo sapiens]	4	4	nucleus; cytoplasm; cytosol	cell organization and biogenesis; coagulation; cellular component movement; regulation of biological process; metabolic process	0.857763	1.09927	1.15108
62089378	CSDA protein variant, partial [Homo sapiens]	2	17	nucleus; cytoplasm	regulation of biological process; metabolic process; response to stimulus	0.879106	1.09883	1.1789
119627650	CAP, adenylate cyclase-associated protein 1 (yeast), isoform CRA_a [Homo sapiens]	13	65	membrane; cytoskeleton	cell organization and biogenesis; cellular component movement; transport; regulation of biological process; response to stimulus; coagulation	1.05066	1.09847	1.04273
119630969	hCG2039972, isoform CRA_a [Homo sapiens]	3	6	cytoplasm; vacuole; membrane; endosome	transport; regulation of biological process; cell organization and biogenesis	0.688612	1.09836	1.10202
194375375	unnamed protein product [Homo sapiens]	4	9	nucleus; cytoplasm	cell organization and biogenesis; cell proliferation; metabolic process; regulation of biological process; response to stimulus; cell death	0.817112	1.09809	1.0775
221042224	unnamed protein product [Homo sapiens]	2	5	extracellular	transport; response to stimulus; regulation of biological process; cell organization and biogenesis; cell differentiation; defense response	0.939056	1.09794	1.33494
52545896	hypothetical protein, partial [Homo sapiens]	15	122			0.938765	1.09784	1.0511
47123328	Dystrophin [Homo sapiens]	2	4	nucleus; cytosol; cytoskeleton; membrane; cell surface	regulation of biological process; response to stimulus; cellular component movement; cell organization and biogenesis; metabolic process; cellular homeostasis	1.14816	1.09775	1.11766
33457336	interferon regulatory factor 2-binding protein-like [Homo sapiens]	4	17	nucleus	regulation of biological process	1.21388	1.09774	1.07073
38173806	ARNT protein [Homo sapiens]	2	4	nucleus; cytoplasm	response to stimulus; regulation of biological process; metabolic process; cell differentiation	0.882649	1.09751	1.01932
111309385	Nuclear transport factor 2-like export factor 2 [Homo sapiens]	4	13	cytoplasm	transport	0.951243	1.0973	0.97794
6912586	6-phosphogluconolactonase [Homo sapiens]	8	50	cytoplasm; cytosol	metabolic process	0.995428	1.09661	1.03551
189065498	unnamed protein product [Homo sapiens]	6	15	cytoplasm	metabolic process; response to stimulus; regulation of biological process	1.06802	1.09647	1.14185
119610630	Y box binding protein 2, isoform CRA_a [Homo sapiens]	3	21	nucleus; cytoplasm	regulation of biological process; metabolic process	0.862986	1.09642	1.16966
508772599	annexin A11 isoform 2 [Homo sapiens]	9	48	cytoplasm; membrane; vacuole	transport; cell division; response to stimulus	1.03382	1.09633	1.12799
260166619	zinc phosphodiesterase ELAC protein 2 isoform 3 [Homo sapiens]	6	16	nucleus; mitochondrion	metabolic process; cell organization and biogenesis	0.971219	1.09623	1.07163
119590977	ribosomal protein L37a, isoform CRA_c [Homo sapiens]	4	13	nucleus; cytosol; ribosome	metabolic process; cell organization and biogenesis; transport	1.03108	1.0959	1.05729
768004555	PREDICTED: ran-binding protein 3 isoform X1 [Homo sapiens]	3	5	nucleus; cytoplasm	transport	1.00602	1.09582	1.12792
119616024	telomeric repeat binding factor 2, interacting protein, isoform CRA_a [Homo sapiens]	3	5	chromosome; nucleus; cytoplasm	cell organization and biogenesis; metabolic process; regulation of biological process; response to stimulus	1.09449	1.09572	1.0881
767956828	PREDICTED: transmembrane protein 245 isoform X6 [Homo sapiens]	4	19			0.928992	1.0956	1.07743
119612105	RNA binding motif protein 12B, partial [Homo sapiens]	6	17			0.998862	1.09546	1.13536
119631360	NCK-associated protein 1, isoform CRA_d [Homo sapiens]	15	33	cytosol	cell death; regulation of biological process; response to stimulus; cellular component movement; cell organization and biogenesis; defense response	1.0486	1.09543	1.11177
158258563	unnamed protein product [Homo sapiens]	2	4	nucleus; cytoplasm	metabolic process	0.689978	1.09511	1.05044
62822424	unknown [Homo sapiens]	5	18	nucleus; mitochondrion; membrane; ribosome	metabolic process; cell organization and biogenesis	1.08143	1.09502	1.11496
530367723	PREDICTED: HEAT repeat-containing protein 5B isoform X4 [Homo sapiens]	3	3	membrane		1.09841	1.095	1.17159
17943183	Chain S, Crystal Structure Of Human M-Calpain Form Ii	2	10			1.26109	1.09494	1.17152
56550086	WD repeat and HMG-box DNA-binding protein 1 isoform 2 [Homo sapiens]	4	8	cytoplasm	metabolic process; regulation of biological process; cell organization and biogenesis	0.956696	1.09493	1.11338
119630961	mitochondrial ribosomal protein S26 [Homo sapiens]	3	12	nucleus; mitochondrion; membrane; ribosome	cell organization and biogenesis; metabolic process; response to stimulus	1.00149	1.09462	1.13816
15928753	Ribosomal protein L15 [Homo sapiens]	4	60	nucleus; cytosol; ribosome; membrane	metabolic process; cell organization and biogenesis; transport	1.04456	1.09461	1.0681
119573388	RAB25, member RAS oncogene family [Homo sapiens]	9	29	nucleus; cytoplasm; membrane; endosome	cell organization and biogenesis; transport; regulation of biological process; response to stimulus	0.902436	1.09362	1.10569
91992949	GNB1 protein, partial [Homo sapiens]	9	78	membrane; cytosol	metabolic process; regulation of biological process; response to stimulus; cellular homeostasis; cell communication; coagulation; cell proliferation; cell death	0.947123	1.09336	1.05714
197304953	Chain B, Dj-1 Activation By Catechol Quinone Modification	8	37			1.00041	1.09267	1.14293
767941013	PREDICTED: DNA-directed RNA polymerases I and III subunit RPAC1 isoform X2 [Homo sapiens]	3	9	cytosol	metabolic process; regulation of biological process; defense response; response to stimulus	0.945222	1.09255	1.02871
119626181	nucleoporin 54kDa, isoform CRA_b [Homo sapiens]	4	9	membrane	metabolic process; transport; cell organization and biogenesis; regulation of biological process; response to stimulus	1.07444	1.09231	1.08356
119606664	heat shock 70kDa protein 14, isoform CRA_a [Homo sapiens]	6	16	cytoplasm; cytosol; ribosome; membrane	cell organization and biogenesis; metabolic process	0.888663	1.09216	1.12873
119614804	clathrin, heavy polypeptide (Hc), isoform CRA_d [Homo sapiens]	48	436	cytosol; membrane	cell differentiation; transport; cell organization and biogenesis; metabolic process; regulation of biological process	1.13314	1.09189	1.05438
119604542	interleukin enhancer binding factor 3, 90kDa, isoform CRA_d [Homo sapiens]	14	102	nucleus; cytoplasm; mitochondrion; membrane	metabolic process; regulation of biological process; defense response; response to stimulus	1.06612	1.09161	0.997541
1680250	interferon-stimulated gene factor 3 alpha 113 kda protein; ISGF3 alpha 113 kda protein [Homo sapiens]	2	4			0.821921	1.09138	1.20944
459358560	Chain A, The Wild-type Src Homology 2 (sh2)-domain Containing Protein Tyrosine Phosphatase-2 (shp2)	6	30			1.01675	1.09138	1.02705
119582645	DEAD (Asp-Glu-Ala-Asp) box polypeptide 46, isoform CRA_d [Homo sapiens]	21	73	nucleus; membrane	metabolic process; regulation of biological process	1.0728	1.0912	1.06261
119616689	hCG27698, isoform CRA_c [Homo sapiens]	3	6	membrane	metabolic process; regulation of biological process; response to stimulus	0.95463	1.09113	1.04928
119606979	BMS1-like, ribosome assembly protein (yeast), isoform CRA_c [Homo sapiens]	3	6	nucleus	cell organization and biogenesis	0.90791	1.09058	1.17897
556712788	NADH dehydrogenase subunit 5 (mitochondrion) [Homo sapiens]	2	4	mitochondrion; membrane	transport; metabolic process	1.09876	1.09022	0.895772
189069155	unnamed protein product [Homo sapiens]	23	207	nucleus; membrane	cell death; cell organization and biogenesis; regulation of biological process	1.11552	1.09017	1.02494
768002066	PREDICTED: E3 ubiquitin-protein ligase UHRF1 isoform X1 [Homo sapiens]	3	8	nucleus	regulation of biological process; metabolic process; response to stimulus; cell proliferation; cell organization and biogenesis	0.925287	1.09011	1.03962
119614976	sperm associated antigen 9, isoform CRA_b [Homo sapiens]	5	10	cytoplasm; cytosol	regulation of biological process; transport; cell differentiation; cell organization and biogenesis	1.10001	1.09006	0.985108
767902016	PREDICTED: kinesin-like protein KIF2C isoform X1 [Homo sapiens]	4	19	chromosome; nucleus; cytosol; cytoskeleton; membrane	cellular component movement; cell organization and biogenesis; regulation of biological process; response to stimulus; coagulation; metabolic process; cell proliferation; cell division	1.00045	1.08957	1.07303
189065512	unnamed protein product [Homo sapiens]	16	130	nucleus; cytoplasm; cytosol; ribosome; membrane	regulation of biological process; metabolic process; response to stimulus; cell communication; transport	1.03905	1.08947	1.10825
119577297	ribosomal protein S16, isoform CRA_b [Homo sapiens]	11	53	cytosol; ribosome; membrane	metabolic process; cell organization and biogenesis; transport	1.03071	1.08893	1.14884
10433849	unnamed protein product [Homo sapiens]	6	21	cytosol; membrane	cellular component movement; regulation of biological process; response to stimulus; coagulation; transport; metabolic process	0.978008	1.08875	1.04931
609412192	Chain B, Crystal Stucture Of The Catalytic Domain Of Selenomethionine Substituted Human Pi4kiialpha In Complex With Adp	2	2			1.07462	1.08864	0.986278
194378234	unnamed protein product [Homo sapiens]	4	18	membrane	cell organization and biogenesis; regulation of biological process; cell death	1.16269	1.08815	1.03112
194375558	unnamed protein product [Homo sapiens]	7	16	nucleus	metabolic process	1.09592	1.08797	0.971452
37183359	C3ORF4 [Homo sapiens]	2	5	cell surface		1.01083	1.08761	1.14062
119627946	histone deacetylase 1, isoform CRA_a [Homo sapiens]	8	42	chromosome; nucleus; cytoplasm; cytosol	regulation of biological process; cell organization and biogenesis; metabolic process; response to stimulus; coagulation; cell differentiation	1.03242	1.08737	1.0373
119610944	methyltransferase 10 domain containing, isoform CRA_a [Homo sapiens]	2	3	nucleus	metabolic process	0.985748	1.08604	1.04692
119615184	CDK5 regulatory subunit associated protein 3, isoform CRA_c [Homo sapiens]	2	4	nucleus; cytoplasm; membrane	regulation of biological process; response to stimulus; cell proliferation; cell organization and biogenesis; metabolic process	1.12545	1.08544	1.12721
26996810	UDP-glucose ceramide glucosyltransferase-like 1 [Homo sapiens]	17	37	endoplasmic reticulum; organelle lumen	metabolic process	1.06339	1.0854	1.05325
578807646	PREDICTED: guanine nucleotide-binding protein subunit beta-4 isoform X1 [Homo sapiens]	6	55	membrane	metabolic process; regulation of biological process; response to stimulus; cell death	0.896933	1.08518	1.04833
119580326	MORC family CW-type zinc finger 2, isoform CRA_b, partial [Homo sapiens]	6	11	nucleus; cytoplasm; cytosol	metabolic process	0.859327	1.08446	1.12808
767922140	PREDICTED: ubiquitin-like modifier-activating enzyme ATG7 isoform X2 [Homo sapiens]	2	5	cytoplasm; cytosol	metabolic process; cell communication; response to stimulus; regulation of biological process; transport; cell organization and biogenesis; defense response	0.872405	1.08401	1.12602
194374407	unnamed protein product [Homo sapiens]	4	17			0.967523	1.08392	1.66229
18088105	General transcription factor IIIC, polypeptide 2, beta 110kDa [Homo sapiens]	3	6		metabolic process	0.882112	1.08377	1.07291
189054985	unnamed protein product [Homo sapiens]	9	113	endoplasmic reticulum; organelle lumen	metabolic process; transport; response to stimulus; regulation of biological process; cellular homeostasis; cell organization and biogenesis	0.991349	1.08375	1.04801
767988591	PREDICTED: leucine carboxyl methyltransferase 1 isoform X3 [Homo sapiens]	2	6	cytosol	metabolic process; regulation of biological process	1.14013	1.08368	1.09319
36036	GTPase [Homo sapiens]	2	6	nucleus; cytoplasm; membrane; cytosol	regulation of biological process; response to stimulus; cellular component movement; coagulation; cell organization and biogenesis	1.04443	1.08347	1.11254
768008402	PREDICTED: ER membrane protein complex subunit 10 isoform X4 [Homo sapiens]	3	11	extracellular		1.02978	1.08342	1.1529
119608072	ribosomal protein L12, isoform CRA_a [Homo sapiens]	6	49	cytosol; ribosome; membrane	cell organization and biogenesis; metabolic process; transport	1.0937	1.08341	0.986594
189053125	unnamed protein product [Homo sapiens]	7	47	cytosol; ribosome; membrane	metabolic process; cell organization and biogenesis; transport	1.11725	1.08338	1.14592
374074366	Chain A, Crystal Structure Of 14-3-3 Epsilon With Mlf1 Peptide	15	279			1.16122	1.08327	1.09785
530361831	PREDICTED: carnitine O-palmitoyltransferase 2, mitochondrial isoform X1 [Homo sapiens]	7	20	mitochondrion; membrane	metabolic process; transport	0.895716	1.08322	1.02016
159164582	Chain B, The Structure Of The Cyclin T-Binding Domain Of Hexim1 Reveals The Molecular Basis For Regulation Of Transcription Elongation	3	3			1.17128	1.083	0.938725
347447504	Chain G, Caspase-6 In Complex With Z-Vad-Fmk Inhibitor	3	5		metabolic process	0.804657	1.08288	1.01915
530376559	PREDICTED: glucosamine-6-phosphate isomerase 2 isoform X2 [Homo sapiens]	4	9	nucleus; cytoplasm	metabolic process	1.36918	1.08258	1.03861
927262372	Chain C, Truncated Ran Wild Type In Complex With Gdp-bef And Ranbd1	9	116			1.11354	1.08202	1.01265
194383604	unnamed protein product [Homo sapiens]	4	22	endosome; endoplasmic reticulum; membrane	response to stimulus; transport; metabolic process; regulation of biological process; cell organization and biogenesis	0.960637	1.08168	0.959345
578837205	PREDICTED: DNA replication licensing factor MCM5 isoform X1 [Homo sapiens]	14	73	nucleus; membrane	metabolic process	1.02425	1.0816	1.05646
5020253	repressor of estrogen receptor activity [Homo sapiens]	21	149	nucleus; cytoplasm; mitochondrion; membrane; cell surface	transport; metabolic process; regulation of biological process; cell organization and biogenesis	1.10448	1.08142	1.10469
767961729	PREDICTED: vesicle transport through interaction with t-SNAREs homolog 1A isoform X12 [Homo sapiens]	2	2	membrane; endosome; Golgi	transport; cell organization and biogenesis	1.04831	1.08125	1.07964
10440484	FLJ00084 protein, partial [Homo sapiens]	4	7	extracellular; nucleus; cytoplasm; membrane	regulation of biological process; response to stimulus	1.09405	1.08055	1.09091
13436464	CPSF6 protein [Homo sapiens]	3	16	nucleus; membrane	metabolic process; cell organization and biogenesis	0.850936	1.08033	1.00921
4877759	MAGE tumor antigen D1 [Homo sapiens]	4	6	chromosome; nucleus; cytoplasm; membrane	regulation of biological process; cell death; response to stimulus	1.20311	1.08003	1.10992
768024643	PREDICTED: tRNA (uracil-5-)-methyltransferase homolog A isoform X4 [Homo sapiens]	2	6		metabolic process	0.687892	1.07994	0.954454
119603786	synaptophysin-like 1, isoform CRA_b [Homo sapiens]	2	10	membrane	transport; cell communication	1.04147	1.07988	0.98513
114306767	HSR1 protein [Homo sapiens]	7	24	nucleus	response to stimulus; regulation of biological process; transport	0.873736	1.07967	1.09483
78101741	Chain A, 14-3-3 Protein Beta (human) In Complex With Exoenzyme S Peptide	10	153			0.960266	1.0795	1.01062
4758668	serine palmitoyltransferase 2 [Homo sapiens]	9	21	mitochondrion; endoplasmic reticulum; membrane	metabolic process	1.00444	1.07889	1.09422
119574936	vinculin, isoform CRA_c [Homo sapiens]	42	210	extracellular; cytosol; cytoskeleton; membrane	transport; cellular component movement; coagulation; cell organization and biogenesis; regulation of biological process; cell growth	0.948788	1.07843	1.1338
27370576	MTA2 protein, partial [Homo sapiens]	19	72	membrane	regulation of biological process; metabolic process; cell organization and biogenesis	0.964369	1.07825	1.08094
119574855	procollagen-proline, 2-oxoglutarate 4-dioxygenase (proline 4-hydroxylase), alpha polypeptide I, isoform CRA_d [Homo sapiens]	3	19	mitochondrion; endoplasmic reticulum; organelle lumen; membrane	metabolic process; cell organization and biogenesis	0.997449	1.07778	1.13887
7662078	tetratricopeptide repeat protein 37 [Homo sapiens]	7	13	nucleus; cytoplasm		0.878953	1.07777	0.996183
1575536	regulator of nonsense transcript stability [Homo sapiens]	23	78	chromosome; nucleus; cytoplasm; cytosol; spliceosomal complex	metabolic process; response to stimulus; transport; regulation of biological process	1.01194	1.07772	1.04899
121511852	NF-kappaB repressing factor, partial [Homo sapiens]	9	22	nucleus; endoplasmic reticulum	metabolic process; regulation of biological process	1.02685	1.0773	1.13346
134104527	Chain A, Structure Of Human Asf1a In Complex With Histone H3	2	2	nucleus	cell organization and biogenesis	0.781141	1.07664	1.04923
158259631	unnamed protein product [Homo sapiens]	2	5		transport; regulation of biological process; response to stimulus	0.837415	1.07639	1.07298
3859996	SNARE protein Ykt6, partial [Homo sapiens]	8	28	membrane; cytoplasm; mitochondrion; endosome; endoplasmic reticulum; Golgi; cytosol	transport; cell organization and biogenesis; metabolic process	1.17339	1.07619	1.09527
48257296	COPG2 protein, partial [Homo sapiens]	11	40	cytosol	transport	1.06298	1.0761	0.994446
7705805	28S ribosomal protein S2, mitochondrial [Homo sapiens]	5	11	mitochondrion; ribosome	regulation of biological process; metabolic process; cell organization and biogenesis	1.02679	1.07546	1.00165
530429492	PREDICTED: flotillin-1 isoform X2 [Homo sapiens]	5	12	membrane; endosome; cytoskeleton	cell organization and biogenesis; regulation of biological process; transport; response to stimulus	0.955953	1.07529	1.12684
767968094	PREDICTED: phosphatidylinositol 3,4,5-trisphosphate 5-phosphatase 2 isoform X3 [Homo sapiens]	11	30	cytoplasm; Golgi; cytosol; cytoskeleton; membrane	metabolic process; transport; cell organization and biogenesis; regulation of biological process; response to stimulus	0.96131	1.0748	1.04007
133777151	TJP3 protein, partial [Homo sapiens]	2	4	nucleus; membrane	regulation of biological process	0.815452	1.07478	1.05358
555289990	3'(2'),5'-bisphosphate nucleotidase 1 isoform 3 [Homo sapiens]	8	38	cytoplasm; cytosol	metabolic process	1.21348	1.07428	1.04042
119610811	phospholipase D2, isoform CRA_b [Homo sapiens]	5	9	membrane; Golgi	metabolic process; transport; cell organization and biogenesis; cell communication; regulation of biological process; response to stimulus; defense response; cellular component movement	0.94126	1.0742	0.957545
49456969	YKT6, partial [Homo sapiens]	8	29	membrane; cytoplasm; mitochondrion; endosome; endoplasmic reticulum; Golgi; cytosol	transport; cell organization and biogenesis; metabolic process	1.1708	1.07417	1.08463
219520657	SART3 protein [Homo sapiens]	11	31	nucleus; cytoplasm	cell organization and biogenesis; metabolic process; regulation of biological process; cell proliferation	1.14777	1.07401	1.17192
530394558	PREDICTED: ATPase family AAA domain-containing protein 1 isoform X2 [Homo sapiens]	2	6	mitochondrion; membrane	regulation of biological process; response to stimulus; metabolic process; cell organization and biogenesis	1.09766	1.07358	1.10706
119576473	poly(A) binding protein interacting protein 1, isoform CRA_a [Homo sapiens]	3	8	cytoplasm; cytosol	metabolic process; regulation of biological process	0.949557	1.07357	1.12627
767980208	PREDICTED: E3 ubiquitin-protein ligase HECTD1 isoform X4 [Homo sapiens]	6	13	cytoplasm	cell differentiation; metabolic process; regulation of biological process	0.950788	1.07352	1.10501
339516	transferrin receptor [Homo sapiens]	28	115	extracellular; mitochondrion; endosome; membrane; cell surface	regulation of biological process; response to stimulus; metabolic process; cellular homeostasis; transport; defense response; cell differentiation	1.02557	1.07349	1.06255
544063395	ubiquitin carboxyl-terminal hydrolase 47 isoform a [Homo sapiens]	6	21	nucleus; cytoplasm	metabolic process; response to stimulus; regulation of biological process	0.930195	1.07345	1.13481
119627957	eukaryotic translation initiation factor 3, subunit 2 beta, 36kDa, isoform CRA_a [Homo sapiens]	7	51	cytosol	cell organization and biogenesis; metabolic process; regulation of biological process	1.06236	1.07289	0.972672
333944277	Chain A, Crystal Structure Of The Tpr Domain Of Kinesin Light Chain 1	2	9			0.978008	1.07248	1.0149
767992285	PREDICTED: derlin-2 isoform X3 [Homo sapiens]	2	6	endosome; endoplasmic reticulum; membrane	response to stimulus; metabolic process; regulation of biological process; transport	1.02614	1.07226	0.992124
119627550	leucine proline-enriched proteoglycan (leprecan) 1, isoform CRA_d [Homo sapiens]	6	16	nucleus; endoplasmic reticulum; organelle lumen; membrane	metabolic process; regulation of biological process; cell growth; cell organization and biogenesis	1.15369	1.07223	0.966997
15277249	small nuclear ribonuclear protein D homolog [Homo sapiens]	3	14	nucleus; spliceosomal complex; cytosol	metabolic process	1.18828	1.07179	1.21809
119588899	male sterility domain containing 2, isoform CRA_b [Homo sapiens]	10	37	membrane; organelle lumen	metabolic process	1.11057	1.07153	1.04849
194376454	unnamed protein product [Homo sapiens]	4	10	cytoplasm; mitochondrion; cytosol; membrane; cell surface; cytoskeleton	cell organization and biogenesis; metabolic process; transport; cell death; cellular homeostasis; cell differentiation; regulation of biological process; response to stimulus	1.03223	1.07131	0.99533
15131402	dJ85M6.1 (cleavage stimulation factor, 3' pre-RNA, subunit 3, 77kD), partial [Homo sapiens]	7	21	nucleus	metabolic process	0.979905	1.07126	1.10815
767980899	PREDICTED: exonuclease 3'-5' domain-containing protein 2 isoform X2 [Homo sapiens]	2	4	nucleus; cytoplasm	metabolic process	0.722124	1.07098	1.03306
189067939	unnamed protein product [Homo sapiens]	2	8	mitochondrion; membrane; organelle lumen	metabolic process; transport	1.10982	1.07091	1.08264
28800915	unnamed protein product [Homo sapiens]	8	19			0.849869	1.07065	1.0507
37231483	USP39 protein, partial [Homo sapiens]	8	31	spliceosomal complex	cell organization and biogenesis; metabolic process; cell division	1.00426	1.06997	1.04924
10441386	TPM4-ALK fusion oncoprotein type 2, partial [Homo sapiens]	9	68	cytosol; cytoskeleton; membrane	cell differentiation; cellular component movement	1.22207	1.06915	1.17931
119613715	glutamyl-prolyl-tRNA synthetase, isoform CRA_a [Homo sapiens]	26	106	cytoplasm; cytosol; membrane	metabolic process; cell organization and biogenesis; regulation of biological process; response to stimulus	1.02722	1.069	1.10334
530376607	PREDICTED: LIM and calponin homology domains-containing protein 1 isoform X20 [Homo sapiens]	3	7		cell organization and biogenesis	0.869144	1.06899	1.04265
119572845	transient receptor potential cation channel, subfamily M, member 4, isoform CRA_a [Homo sapiens]	11	35	endoplasmic reticulum; Golgi; membrane	response to stimulus; cellular component movement; regulation of biological process; metabolic process; transport	0.987577	1.06895	1.01703
189065399	unnamed protein product [Homo sapiens]	29	235	nucleus; cytoplasm; mitochondrion; membrane	cell differentiation; metabolic process; regulation of biological process	1.17782	1.06797	1.02463
10636479	GTP-binding protein RAB22A [Homo sapiens]	2	4	nucleus; cytoplasm; endosome; membrane; cytoskeleton	transport; cell organization and biogenesis; regulation of biological process; response to stimulus	0.926116	1.06776	0.964393
767992321	PREDICTED: rabankyrin-5 isoform X4 [Homo sapiens]	6	10	membrane; endosome	transport; cell organization and biogenesis; regulation of biological process	1.11606	1.06771	1.03768
40977004	unnamed protein product, partial [Homo sapiens]	2	5			1.39231	1.06691	1.06482
512393278	fragile X mental retardation 1 [Homo sapiens]	7	27	cytoplasm; membrane; ribosome	regulation of biological process; transport	0.955726	1.06647	1.11028
221045618	unnamed protein product [Homo sapiens]	3	6	cytosol; membrane	regulation of biological process; response to stimulus; metabolic process; transport; cell communication; coagulation; defense response	1.18158	1.06608	1.01941
62421170	actin-like protein, partial [Homo sapiens]	3	120	nucleus; cytosol; cytoskeleton; membrane	cellular component movement; regulation of biological process; response to stimulus; cell organization and biogenesis; defense response	1.92187	1.06563	0.926971
119632165	hypoxanthine phosphoribosyltransferase 1 (Lesch-Nyhan syndrome), isoform CRA_a [Homo sapiens]	3	25	cytoplasm; cytosol	response to stimulus; metabolic process; cell differentiation; regulation of biological process; cell proliferation; cell organization and biogenesis	1.06333	1.06512	0.985859
158428125	Chain A, Crystal Structure Of Human Lsd1 At 2.3 A Resolution	9	26		metabolic process	1.01166	1.06498	1.02053
158255556	unnamed protein product [Homo sapiens]	5	13	nucleus; cytoplasm; cytosol; membrane; cytoskeleton	regulation of biological process; coagulation; response to stimulus; defense response	1.07717	1.06461	1.1148
40042148	unnamed protein product, partial [Homo sapiens]	3	8			1.12623	1.06453	0.982688
119627099	mitochondrial ribosomal protein L37, isoform CRA_a, partial [Homo sapiens]	5	15	mitochondrion; membrane; ribosome	metabolic process; cell organization and biogenesis	1.01868	1.06432	1.04422
189053306	unnamed protein product [Homo sapiens]	3	38	cytoplasm; mitochondrion; cytosol; ribosome; membrane	cell organization and biogenesis; regulation of biological process; metabolic process; transport; cell differentiation	1.38803	1.06424	1.15082
296439283	RecName: Full=Nuclear pore complex protein Nup205; AltName: Full=205 kDa nucleoporin; AltName: Full=Nucleoporin Nup205	21	50	nucleus; cytoplasm; membrane	cell organization and biogenesis; metabolic process; transport; regulation of biological process; response to stimulus	1.00939	1.06364	1.07953
298228964	autophagy-related protein 16-1 isoform 3 [Homo sapiens]	2	3	membrane; vacuole; cytosol	cell organization and biogenesis; transport; cell communication; metabolic process; response to stimulus	0.87296	1.06316	0.887324
767934737	PREDICTED: zinc finger protein 622 isoform X1 [Homo sapiens]	2	9	nucleus; cytoplasm; Golgi	regulation of biological process; response to stimulus	0.900276	1.06315	0.898605
30583681	Rho guanine nucleotide exchange factor (GEF) 1 [Homo sapiens]	10	36	cytoplasm; cytosol; membrane	regulation of biological process; response to stimulus; cell proliferation	0.979244	1.06264	1.01197
119621421	kinase D-interacting substance of 220 kDa, isoform CRA_c [Homo sapiens]	5	9	endosome; cytosol; membrane	regulation of biological process; transport; response to stimulus; cell organization and biogenesis	0.958325	1.06256	1.12907
578803959	PREDICTED: CLIP-associating protein 1 isoform X16 [Homo sapiens]	7	17	chromosome; Golgi; cytosol; membrane; cytoskeleton	cell organization and biogenesis; regulation of biological process; response to stimulus; cellular component movement; cell division	0.859958	1.06255	1.06369
41474240	unknown, partial [Homo sapiens]	7	19	membrane	cell differentiation	1.03697	1.0619	0.990589
767968879	PREDICTED: RNA-binding protein 4B isoform X1 [Homo sapiens]	8	35	nucleus	metabolic process; regulation of biological process; response to stimulus	0.97981	1.06178	1.0427
767927739	PREDICTED: fragile X mental retardation syndrome-related protein 1 isoform X5 [Homo sapiens]	10	35	cytoplasm; membrane	cell death; regulation of biological process; cell differentiation	0.972931	1.0612	1.11028
27370575	PTPLAD1 protein, partial [Homo sapiens]	6	31	cytoplasm; mitochondrion; endoplasmic reticulum; membrane	regulation of biological process; response to stimulus; metabolic process	1.17025	1.06117	1.05374
1552242	hRlf beta subunit (p102 protein) [Homo sapiens]	24	103	nucleus; membrane	metabolic process	1.02409	1.06094	1.04585
88192538	Chain B, Structure Of Human Mitochondrial Malonyltransferase	4	9			0.867305	1.06054	1.08268
767975060	PREDICTED: 60S ribosomal protein L6 isoform X2 [Homo sapiens]	11	94	nucleus; cytosol; membrane	cell organization and biogenesis; metabolic process; regulation of biological process; transport	0.97305	1.06051	1.07562
119609186	nucleolar protein 1, 120kDa [Homo sapiens]	6	21		metabolic process; regulation of biological process	1.03288	1.06017	1.07235
119628390	sulfatase modifying factor 2, isoform CRA_j [Homo sapiens]	4	18	organelle lumen	metabolic process	0.881472	1.06014	0.865785
193787734	unnamed protein product [Homo sapiens]	7	26	nucleus; membrane	metabolic process; response to stimulus; regulation of biological process	0.883817	1.06001	1.03165
119590190	poly (ADP-ribose) polymerase family, member 1, isoform CRA_a [Homo sapiens]	22	115	nucleus; mitochondrion; membrane	regulation of biological process; cell organization and biogenesis; metabolic process; response to stimulus; cell differentiation	1.10336	1.05995	1.14289
767953228	PREDICTED: exosome complex component RRP41 isoform X2 [Homo sapiens]	3	6	nucleus; cytoplasm; cytosol	metabolic process; regulation of biological process; defense response; response to stimulus	1.07806	1.05994	1.02824
71051299	BOP1 protein, partial [Homo sapiens]	7	21	nucleus; cytoplasm	metabolic process; cell proliferation; regulation of biological process	0.956405	1.05987	0.93604
20799318	Tho2 [Homo sapiens]	7	18		metabolic process; transport	1.12857	1.05971	1.13821
119607086	protein kinase, DNA-activated, catalytic polypeptide, isoform CRA_a [Homo sapiens]	88	439	nucleus; cytosol; membrane	cell organization and biogenesis; metabolic process; response to stimulus; regulation of biological process; cell differentiation; cell death; defense response	1.05513	1.05968	1.01213
76257392	ubiquitin carboxyl-terminal hydrolase 48 isoform b [Homo sapiens]	2	4	cytoplasm; mitochondrion	metabolic process; regulation of biological process	0.976468	1.05929	0.988022
7328088	hypothetical protein, partial [Homo sapiens]	3	12	endoplasmic reticulum; Golgi; membrane	transport; regulation of biological process; cell organization and biogenesis	0.89375	1.05859	1.07283
221042840	unnamed protein product, partial [Homo sapiens]	4	7	nucleus; mitochondrion; organelle lumen	metabolic process; regulation of biological process; cell organization and biogenesis	0.922417	1.05781	1.05782
50949373	hypothetical protein, partial [Homo sapiens]	2	5	cytoskeleton	regulation of biological process	0.972996	1.05776	0.970756
119591779	activating signal cointegrator 1 complex subunit 3-like 1, isoform CRA_b [Homo sapiens]	41	195	nucleus; spliceosomal complex; membrane	cell organization and biogenesis; metabolic process; cell differentiation	1.11091	1.05773	1.03777
767983411	PREDICTED: codanin-1 isoform X5 [Homo sapiens]	3	5	nucleus; cytoplasm; membrane	cell organization and biogenesis; regulation of biological process	1.17398	1.05727	1.23059
767979168	PREDICTED: gamma-tubulin complex component 3 isoform X2 [Homo sapiens]	4	7	cytoplasm; cytosol; membrane	cell organization and biogenesis; regulation of biological process	0.943488	1.05711	1.01072
751368123	tyrosine-protein phosphatase non-receptor type 23 isoform 2 [Homo sapiens]	11	26	nucleus; cytoplasm; endosome	metabolic process; regulation of biological process; transport; cell organization and biogenesis	0.954617	1.0571	1.04691
767984859	PREDICTED: vacuolar protein sorting-associated protein 18 homolog isoform X2 [Homo sapiens]	3	6	vacuole; membrane; endosome	transport; metabolic process; cell organization and biogenesis; regulation of biological process	0.940326	1.05701	1.09205
636666479	Chain B, Steroid Receptor Rna Activator (sra) Modification By The Human Pseudouridine Synthase 1 (hpus1p): Rna Binding, Activity, And Atomic Model	6	22			0.978922	1.05689	1.05121
453056146	Chain A, Molecular Tweezers Modulate 14-3-3 Protein-protein Interactions	6	82			0.938288	1.05684	1.00413
2896146	transcriptional coactivator ALY, partial [Homo sapiens]	3	10	nucleus; cytosol; membrane; spliceosomal complex	regulation of biological process; metabolic process; cell differentiation; transport; response to stimulus	0.988301	1.05629	1.23641
28373373	Chain B, New Crystal Form Of Human Cd81 Large Extracellular Loop.	3	13			1.06832	1.05629	1.07925
194380688	unnamed protein product [Homo sapiens]	4	16	nucleus; cytoplasm; cytosol; membrane	transport; regulation of biological process	1.07035	1.05628	0.851476
663851100	deoxyribose-phosphate aldolase isoform 2 [Homo sapiens]	2	2	nucleus; cytoplasm	metabolic process	0.926735	1.05623	1.07397
119603449	amyloid beta precursor protein binding protein 1, isoform CRA_b [Homo sapiens]	5	11	nucleus; cytoplasm; cytosol; membrane	regulation of biological process; response to stimulus; metabolic process; cell death	1.0958	1.05565	0.963023
440576013	alternative protein SLC35A4 [Homo sapiens]	2	4	membrane	transport	1.18362	1.05558	1.15143
89574029	mitochondrial ATP synthase, H+ transporting F1 complex beta subunit, partial [Homo sapiens]	16	424	nucleus; mitochondrion; membrane; organelle lumen; cell surface	cell differentiation; metabolic process; transport; regulation of biological process; cell organization and biogenesis; cellular homeostasis	1.17202	1.05541	0.994963
768007717	PREDICTED: HAUS augmin-like complex subunit 5 isoform X2 [Homo sapiens]	2	3	cytoplasm	cell organization and biogenesis; cell division	0.944046	1.05526	0.940866
768024480	PREDICTED: SUN domain-containing protein 2 isoform X1 [Homo sapiens]	8	31	chromosome; membrane	cell organization and biogenesis; regulation of biological process; cellular component movement	1.07044	1.05519	0.988775
119596250	phosphatidylinositol glycan, class T, isoform CRA_d [Homo sapiens]	7	24	membrane	metabolic process; cell differentiation; cell death	1.01392	1.05483	0.943714
119577771	optic atrophy 3 (autosomal recessive, with chorea and spastic paraplegia) [Homo sapiens]	3	7	mitochondrion	regulation of biological process; response to stimulus; cell organization and biogenesis	1.00205	1.05456	1.05518
119604480	hCG2033702, isoform CRA_b [Homo sapiens]	5	8			1.02837	1.05435	0.971704
119628804	ribosomal protein L21, isoform CRA_d, partial [Homo sapiens]	7	28	cytoplasm; cytosol; ribosome; membrane	metabolic process; cell organization and biogenesis; transport	0.870451	1.05416	0.970836
15029922	RNH1 protein, partial [Homo sapiens]	11	84	cytoplasm	metabolic process; regulation of biological process	1.08491	1.05397	1.02699
209870513	Chain B, Crystal Structure Of The Mammalian Copii-coat Protein Sec23/24 Bound To The Transport Signal Sequence Of Membrin	10	32		transport	0.913376	1.05354	1.01506
694270110	Chain A, Leopard Syndrome-associated Shp2/q510e Mutant	6	19			1.01	1.05334	1.03965
530414989	PREDICTED: coiled-coil and C2 domain-containing protein 1A isoform X4 [Homo sapiens]	7	18	nucleus; cytoplasm; membrane	regulation of biological process; metabolic process; response to stimulus	1.01436	1.05315	0.938069
24308039	E3 UFM1-protein ligase 1 [Homo sapiens]	5	14	nucleus; cytoplasm; endoplasmic reticulum; membrane; cytosol	cell differentiation; regulation of biological process; response to stimulus; metabolic process	0.960735	1.0531	1.02043
756142593	Chain r, Human Constitutive 20s Proteasome In Complex With Carfilzomib	5	14		metabolic process	0.938937	1.0528	0.939326
119581731	tubulin, gamma complex associated protein 2, isoform CRA_a, partial [Homo sapiens]	3	8	cytosol; membrane	cell organization and biogenesis; regulation of biological process	0.916433	1.05247	1.01812
21739326	hypothetical protein, partial [Homo sapiens]	2	3			0.778416	1.05181	1.06508
159795080	Chain B, Crystal Structure Of Human Mitochondrial Tyrosyl-trna Synthetase In Complex With An Adenylate Analog	5	11	cytoplasm	metabolic process	0.951637	1.05177	1.03811
119624571	chromosome 6 open reading frame 108, isoform CRA_b [Homo sapiens]	4	13	nucleus; cytoplasm	metabolic process; cell proliferation; regulation of biological process; cell differentiation	0.993229	1.0516	1.25341
355333145	Chain B, Crystal Structure Of Human Mitochondrial Transcription Factor A, Tfam Or Mttfa, Bound To The Light Strand Promoter Lsp	2	5			1.29186	1.05158	1.10766
2769254	NIPSNAP2 protein [Homo sapiens]	4	16	mitochondrion; membrane	metabolic process; regulation of biological process	0.828391	1.05138	0.987433
189458819	transferrin receptor protein 1 isoform 1 [Homo sapiens]	28	114	extracellular; mitochondrion; endosome; membrane; cell surface	regulation of biological process; response to stimulus; metabolic process; cellular homeostasis; transport; defense response; cell differentiation	1.02141	1.05137	1.03845
194382308	unnamed protein product [Homo sapiens]	3	14	spliceosomal complex; nucleus; cytoplasm; cytosol	cell organization and biogenesis; metabolic process	1.10964	1.05121	1.0646
528881075	serine hydroxymethyltransferase, cytosolic isoform 3 [Homo sapiens]	4	10	nucleus; cytoplasm; mitochondrion; cytosol	metabolic process; cell organization and biogenesis	0.947425	1.05112	1.03078
119602545	hCG1993037, isoform CRA_f [Homo sapiens]	3	5			1.06096	1.05107	0.961325
32481929	kinesin heavy chain member 2 [Homo sapiens]	6	16	nucleus; cytosol; membrane	cellular component movement; cell organization and biogenesis; regulation of biological process; response to stimulus; coagulation; metabolic process; cell differentiation; cell division	1.02079	1.05057	1.05133
15215421	Valyl-tRNA synthetase [Homo sapiens]	30	155	cytoplasm; mitochondrion; cytosol	metabolic process; regulation of biological process	1.03788	1.05048	1.02941
3258631	GDP-D-mannose-4,6-dehydratase [Homo sapiens]	6	19	cytoplasm	regulation of biological process; response to stimulus; metabolic process	0.970654	1.05025	1.04235
194377234	unnamed protein product [Homo sapiens]	2	4	mitochondrion	metabolic process	1.05008	1.05016	1.07576
767995710	PREDICTED: DNA topoisomerase 2-alpha isoform X2 [Homo sapiens]	20	68	chromosome; nucleus	cell organization and biogenesis; cell differentiation; metabolic process; response to stimulus; cell division; regulation of biological process	1.00276	1.05006	1.08433
2804273	alpha actinin 4 [Homo sapiens]	27	237	extracellular; nucleus; cytoplasm; cytoskeleton; organelle lumen	response to stimulus; transport; coagulation; cellular component movement; regulation of biological process; cell organization and biogenesis	1.07872	1.04992	1.10783
767974604	PREDICTED: 5'-nucleotidase domain-containing protein 3 isoform X1 [Homo sapiens]	2	2	mitochondrion; cytosol	metabolic process	1.28483	1.04969	1.03398
119606115	CTF18, chromosome transmission fidelity factor 18 homolog (S. cerevisiae), isoform CRA_f [Homo sapiens]	4	7	cytoplasm; membrane	metabolic process	0.823269	1.04926	1.13237
119585581	poly(rC) binding protein 4, isoform CRA_f [Homo sapiens]	2	3	cytoplasm		1.08534	1.04923	1.20995
6523835	hypothalamus protein HT002 [Homo sapiens]	2	5	nucleus; cytoplasm	metabolic process; regulation of biological process	0.930572	1.04922	1.04988
84569943	PURA protein, partial [Homo sapiens]	2	2	nucleus; cytoplasm	metabolic process; regulation of biological process; cell differentiation	1.09226	1.04918	1.19429
217272859	polyribonucleotide 5'-hydroxyl-kinase Clp1 isoform 2 [Homo sapiens]	3	5	nucleus; cytoplasm	metabolic process; cell organization and biogenesis	1.05352	1.04915	1.03924
767995606	PREDICTED: N-sulphoglucosamine sulphohydrolase isoform X4 [Homo sapiens]	2	10	organelle lumen	metabolic process	0.933643	1.04854	0.989965
119624560	PTK7 protein tyrosine kinase 7, isoform CRA_b [Homo sapiens]	8	15		metabolic process; regulation of biological process; response to stimulus; cellular component movement; cell organization and biogenesis; cell differentiation	0.983197	1.04851	0.999713
119606933	GTP binding protein 4, isoform CRA_b [Homo sapiens]	10	23	nucleus; cytoplasm; Golgi; membrane	regulation of biological process; cell differentiation; response to stimulus; transport	0.998493	1.0484	0.980408
1438062	PWP2 [Homo sapiens]	10	25		cell organization and biogenesis; metabolic process	1.08484	1.04818	0.99274
264681410	inner nuclear membrane protein Man1 isoform 2 [Homo sapiens]	3	6	membrane	cellular component movement; cell organization and biogenesis; regulation of biological process; cell differentiation	1.0836	1.04817	1.11025
47678667	SCA10 [Homo sapiens]	5	13	cytoplasm; cytosol; membrane	cell death; cell organization and biogenesis	1.06685	1.04807	1.08061
664805962	protein YIF1A isoform 2 [Homo sapiens]	2	3	membrane; Golgi	transport; regulation of biological process; response to stimulus; metabolic process	1.15933	1.04804	0.885588
119569672	BUB3 budding uninhibited by benzimidazoles 3 homolog (yeast), isoform CRA_c [Homo sapiens]	7	39	chromosome; cytosol	cell organization and biogenesis; regulation of biological process; response to stimulus; metabolic process; cell division	1.05892	1.04739	1.04256
119610025	raptor, isoform CRA_b [Homo sapiens]	3	7	cytoplasm; vacuole; membrane; cytosol	regulation of biological process; metabolic process; response to stimulus; cell organization and biogenesis; cell growth; cell communication	1.07657	1.04669	1.04316
119601024	pleckstrin homology domain containing, family C (with FERM domain) member 1, isoform CRA_a [Homo sapiens]	4	8	nucleus; cytoplasm; cytosol; cell surface	regulation of biological process; response to stimulus; cell organization and biogenesis	1.22815	1.04649	1.10067
177783	Ro ribonucleoprotein [Homo sapiens]	10	34	nucleus; cytoplasm	metabolic process; regulation of biological process; response to stimulus; cell organization and biogenesis	1.10399	1.04638	1.09043
194386136	unnamed protein product [Homo sapiens]	2	3	nucleus; cytosol	regulation of biological process	1.01576	1.04637	0.981213
588292841	Chain A, Crystal Structure Of Human 5t4 (wnt-activated Inhibitory Factor 1, Trophoblast Glycoprotein)	6	24			0.936616	1.04619	1.07434
119623003	transmembrane protein 11, isoform CRA_a [Homo sapiens]	4	11	mitochondrion; membrane	cell organization and biogenesis	0.984067	1.04608	1.10445
194383306	unnamed protein product [Homo sapiens]	3	27	nucleus; cytoplasm; cytoskeleton; membrane	cellular component movement; transport; metabolic process; cell organization and biogenesis; regulation of biological process; response to stimulus; coagulation; defense response	1.32632	1.04601	1.36172
119611544	DEAH (Asp-Glu-Ala-His) box polypeptide 9, isoform CRA_b [Homo sapiens]	37	274	nucleus; cytoplasm; cytosol; membrane	metabolic process; cell differentiation; regulation of biological process; response to stimulus; defense response	1.06078	1.0458	1.03542
119612365	eukaryotic translation initiation factor 3, subunit 3 gamma, 40kDa, isoform CRA_d [Homo sapiens]	7	13	cytosol; membrane	cell organization and biogenesis; metabolic process; regulation of biological process	1.15201	1.04556	1.13085
253722636	Chain A, Crystal Structure Of Sr Protein Kinase 1 Complexed To Its Substrate Asf/sf2	3	9		metabolic process	1.04604	1.04531	0.984647
148342496	RAB11B protein [Homo sapiens]	12	81	mitochondrion; membrane; endosome	metabolic process; transport; regulation of biological process; response to stimulus	0.976727	1.0453	1.08479
194376978	unnamed protein product [Homo sapiens]	7	46	cytoplasm	metabolic process; regulation of biological process	1.14578	1.04486	1.09957
530369258	PREDICTED: pre-mRNA 3' end processing protein WDR33 isoform X2 [Homo sapiens]	2	5	nucleus	metabolic process; response to stimulus	0.883997	1.04471	1.10208
194388170	unnamed protein product [Homo sapiens]	2	2	nucleus; cytoplasm	metabolic process; regulation of biological process	0.898004	1.04469	1.00398
119609679	hCG1789827 [Homo sapiens]	2	18	ribosome	metabolic process	1.13668	1.04468	0.895095
337518	ribosomal protein, partial [Homo sapiens]	6	39	nucleus; cytoplasm; cytosol; ribosome; membrane	metabolic process; cell organization and biogenesis; transport	0.904834	1.04459	1.04159
530366904	PREDICTED: isoamyl acetate-hydrolyzing esterase 1 homolog isoform X1 [Homo sapiens]	4	12		metabolic process	0.876073	1.04452	1.04377
530362632	PREDICTED: putative helicase MOV-10 isoform X2 [Homo sapiens]	10	26	cytoplasm; cytosol	metabolic process; regulation of biological process; response to stimulus; defense response	0.960236	1.04451	1.00795
119612370	RAD21 homolog (S. pombe), isoform CRA_b [Homo sapiens]	4	11	chromosome; cytosol; membrane	metabolic process; response to stimulus; regulation of biological process; cell death; cell organization and biogenesis; cell division	0.94738	1.04403	1.05173
13775198	SH3 domain-binding glutamic acid-rich-like protein 3 [Homo sapiens]	3	27	nucleus; cytoplasm	cell organization and biogenesis; regulation of biological process; cellular homeostasis; metabolic process	1.18763	1.0438	1.07166
194374481	unnamed protein product [Homo sapiens]	3	10	cytoplasm; cytosol	metabolic process; response to stimulus	1.08791	1.04366	0.891029
119591129	DnaJ (Hsp40) homolog, subfamily B, member 2, isoform CRA_b [Homo sapiens]	5	23	proteasome; nucleus; cytosol	metabolic process; response to stimulus; regulation of biological process	0.90228	1.04365	0.938052
194376952	unnamed protein product [Homo sapiens]	8	24	cytoplasm; mitochondrion; vacuole; cytosol; membrane	metabolic process; regulation of biological process; cell organization and biogenesis	1.04467	1.04346	1.08488
403234036	eukaryotic translation initiation factor 3 [Homo sapiens]	27	121	nucleus; cytoplasm; cytosol; membrane	cell organization and biogenesis; metabolic process; regulation of biological process	1.01846	1.04254	1.00788
189339559	Chain B, Crystal Structure Of 2-Enoyl Thioester Reductase Of Human Fas Ii	2	4		metabolic process	0.956297	1.04224	1.08007
13123512	mitochondrial ribosomal protein-L5 heart-specific splice-variant [Homo sapiens]	2	6	membrane; ribosome	cell organization and biogenesis; metabolic process	0.804785	1.0421	0.95
119615486	lysophospholipase II, isoform CRA_d [Homo sapiens]	2	10	cytoplasm	metabolic process	0.804796	1.04204	0.886836
513137432	Chain B, Human Cohesin Inhibitor Wapl	2	2			0.814992	1.04169	0.993039
119574193	heterogeneous nuclear ribonucleoprotein H1 (H), isoform CRA_a [Homo sapiens]	10	238	nucleus; spliceosomal complex; cytoplasm; membrane	metabolic process; regulation of biological process	1.09154	1.04169	1.08361
114794591	Chain F, The Crystal Structure Of Human Enoyl-Coenzyme A (Coa) Hydratase Short Chain 1, Echs1	5	32		metabolic process	0.884417	1.04155	1.03209
158256598	unnamed protein product [Homo sapiens]	11	52	cytoplasm; mitochondrion; cytosol	metabolic process	1.08495	1.0414	0.989732
119577857	glucocorticoid receptor DNA binding factor 1, isoform CRA_d [Homo sapiens]	3	6	nucleus; cytosol; cytoskeleton	regulation of biological process; metabolic process; response to stimulus; cellular component movement; transport	1.08035	1.04114	1.21532
119627563	phosphopantothenoylcysteine synthetase [Homo sapiens]	9	27	cytosol	metabolic process	0.974166	1.04075	1.03829
119597948	hCG1786469 [Homo sapiens]	4	123		metabolic process; response to stimulus	1.40155	1.04051	1.21538
119583908	integrator complex subunit 9, isoform CRA_a [Homo sapiens]	2	3	nucleus; cytoplasm	metabolic process	1.12301	1.04042	1.15967
194375834	unnamed protein product [Homo sapiens]	11	64	mitochondrion; organelle lumen; cytosol; membrane	metabolic process; cellular component movement	1.09169	1.04041	1.00093
119617254	within bgcn homolog (Drosophila), isoform CRA_b, partial [Homo sapiens]	3	6	cytoplasm	metabolic process; regulation of biological process; cell organization and biogenesis	0.980247	1.04033	1.05412
52790409	PUS7 protein, partial [Homo sapiens]	2	5	nucleus	metabolic process	1.01922	1.04019	0.960423
530396822	PREDICTED: NADH dehydrogenase [ubiquinone] iron-sulfur protein 8, mitochondrial isoform X2 [Homo sapiens]	3	15	mitochondrion; organelle lumen	metabolic process; response to stimulus; cell organization and biogenesis	0.884314	1.03934	1.07129
530364823	PREDICTED: nitrilase homolog 1 isoform X1 [Homo sapiens]	4	8	nucleus; mitochondrion	metabolic process	1.08999	1.03927	1.04516
294660765	abhydrolase domain-containing protein 16A isoform b [Homo sapiens]	6	11		metabolic process	1.11538	1.03907	1.11048
5326866	phospholipase A2 activating protein [Homo sapiens]	9	15		metabolic process; defense response; response to stimulus; regulation of biological process	1.02701	1.0387	0.985972
119604776	hypothetical protein MGC3207, isoform CRA_b [Homo sapiens]	9	42	nucleus; cytoplasm; cytosol	metabolic process	1.05086	1.03849	1.10614
11340737	unnamed protein product [Homo sapiens]	6	19			1.07226	1.03839	1.05486
578800169	PREDICTED: cyclin-dependent kinase 11B isoform X7 [Homo sapiens]	3	6	nucleus; cytoplasm	regulation of biological process; metabolic process; cell death; cell organization and biogenesis; cell proliferation	1.09242	1.03836	1.09751
62988906	unknown, partial [Homo sapiens]	39	193	nucleus; cytoplasm; cytosol; membrane	metabolic process; transport; response to stimulus	1.10946	1.03828	1.05153
767939591	PREDICTED: ankyrin repeat and SAM domain-containing protein 1A isoform X8 [Homo sapiens]	2	3	cytoplasm	cellular component movement; regulation of biological process; response to stimulus	0.91788	1.0378	1.12672
119389392	Chain A, Ct10-Regulated Kinase Isoform Ii	5	13			1.07717	1.03779	1.09864
73760405	thymopoietin isoform beta [Homo sapiens]	9	69	chromosome; nucleus; membrane; cytoplasm	regulation of biological process	0.862648	1.03765	1.0577
18204653	Calcium homeostasis endoplasmic reticulum protein [Homo sapiens]	2	12	cytoplasm; membrane	metabolic process; cellular homeostasis; regulation of biological process; transport	0.976673	1.03762	1.11087
38114878	RPL13A protein, partial [Homo sapiens]	6	55	nucleus; cytoplasm; cytosol; ribosome; membrane	metabolic process; cell organization and biogenesis; transport; regulation of biological process; response to stimulus	1.03532	1.0376	0.954099
530400796	PREDICTED: thymopoietin isoform X2 [Homo sapiens]	8	65	chromosome; nucleus; membrane; cytoplasm	regulation of biological process	0.862648	1.03753	1.01186
767986931	PREDICTED: CREB-binding protein isoform X5 [Homo sapiens]	6	13	nucleus; cytoplasm	regulation of biological process; response to stimulus; cell organization and biogenesis; metabolic process; cell proliferation; defense response	1.21715	1.03723	1.19583
119610435	syntaxin 8, isoform CRA_b, partial [Homo sapiens]	3	5	membrane; endosome; endoplasmic reticulum	transport; cell organization and biogenesis; regulation of biological process	1.04509	1.03708	0.941304
298373	phenylalanine hydroxylase-stimulating protein, pterin-4 alpha-carbinolamine dehydratase, PHS, PCD [human, liver, Peptide, 103 aa]	3	7		metabolic process	0.758813	1.03664	0.937437
119571731	hypothetical protein FLJ13611, isoform CRA_d [Homo sapiens]	2	5			1.04532	1.03657	1.16027
767913658	PREDICTED: T-complex protein 1 subunit eta isoform X1 [Homo sapiens]	16	147	cytoplasm; mitochondrion; cytosol	metabolic process; transport	1.11778	1.03646	1.04604
158259727	unnamed protein product [Homo sapiens]	10	104	cytoplasm; vacuole; cytosol; membrane	response to stimulus; metabolic process	1.04473	1.03621	1.06493
48376549	RPS4X protein, partial [Homo sapiens]	11	91	cytosol; ribosome; membrane	metabolic process; cell organization and biogenesis; transport; development; regulation of biological process	1.02129	1.03595	0.965512
1710279	dihyrolipoamide acetyl transferase, partial [Homo sapiens]	2	10	organelle lumen	metabolic process; regulation of biological process	1.03009	1.03568	0.968147
767946681	PREDICTED: protein FAM3C isoform X1 [Homo sapiens]	4	18	extracellular; cytoplasm; Golgi	development; regulation of biological process; response to stimulus; cell differentiation; cell proliferation; cell organization and biogenesis	0.908281	1.03553	1.00763
38197071	SLC25A25 protein, partial [Homo sapiens]	4	7	mitochondrion; membrane	response to stimulus; metabolic process; transport	1.0469	1.03535	1.0153
609412463	Chain D, Crystal Structure Of Human Lnkh2b-h2a.z-anp32e	11	311			1.17564	1.03531	1.02278
194384886	unnamed protein product [Homo sapiens]	6	32	membrane	metabolic process	1.27538	1.03448	1.02169
1101029	pyruvate carboxylase precursor [Homo sapiens]	17	49	cytoplasm; mitochondrion; organelle lumen; cytosol	metabolic process; regulation of biological process	1.01222	1.03424	0.966929
38201710	probable ATP-dependent RNA helicase DDX17 isoform 1 [Homo sapiens]	22	169	nucleus; membrane	metabolic process; regulation of biological process	1.13046	1.03361	0.993108
31044432	LEM domain-containing protein 2 isoform 1 [Homo sapiens]	4	13	nucleus; membrane	cell organization and biogenesis; cell differentiation; regulation of biological process	0.863854	1.03357	1.04791
51476896	hypothetical protein, partial [Homo sapiens]	6	12	cytosol	metabolic process; regulation of biological process; response to stimulus; cellular component movement; defense response	0.892695	1.0333	0.971681
364505984	Chain A, Crystal Structure Of The Apo-Form Of Human Ck2 Alpha At Ph 8.5	6	26		metabolic process	1.01972	1.03324	0.95077
119592410	electron-transfer-flavoprotein, beta polypeptide [Homo sapiens]	12	95	mitochondrion; organelle lumen	metabolic process	1.03105	1.03323	1.04838
768011320	PREDICTED: symplekin isoform X2 [Homo sapiens]	5	16	cytoplasm; cytoskeleton; membrane	metabolic process; regulation of biological process	0.850124	1.03317	0.984616
159164744	Chain X, Nmr Structure Of Card D2 Domain	3	14			0.850421	1.03287	1.10555
119591925	ribosomal protein L22, isoform CRA_b [Homo sapiens]	3	35	nucleus; cytoplasm; cytosol; ribosome	metabolic process; cell organization and biogenesis; transport; cell differentiation	0.963782	1.03285	0.997827
4503475	elongation factor 1-alpha 2 [Homo sapiens]	11	124	nucleus; cytoplasm	metabolic process; response to stimulus; regulation of biological process	0.992329	1.03268	0.992738
703093	serine hydroxymethyltransferase, partial [Homo sapiens]	15	97	nucleus; cytoplasm; mitochondrion; membrane; organelle lumen; cytoskeleton	metabolic process; regulation of biological process; cell organization and biogenesis	0.96035	1.03263	1.03571
194379284	unnamed protein product [Homo sapiens]	7	35	cytosol; membrane; vacuole	transport; regulation of biological process	0.931195	1.03248	1.09804
12711292	dsRNA adenosine deaminase [Homo sapiens]	17	89	nucleus; cytoplasm; membrane; spliceosomal complex	cell differentiation; metabolic process; transport; response to stimulus; regulation of biological process; cell organization and biogenesis; defense response	1.00299	1.03237	1.04189
11602392	methylthioadenosine phosphorylase [Homo sapiens]	5	10	nucleus; cytoplasm; cytosol	metabolic process	1.02527	1.03215	0.915024
119608026	heat shock 70kDa protein 5 (glucose-regulated protein, 78kDa), isoform CRA_a [Homo sapiens]	29	535	nucleus; cytoplasm; mitochondrion; endoplasmic reticulum; organelle lumen; membrane; cell surface	cell organization and biogenesis; transport; metabolic process; regulation of biological process; response to stimulus; coagulation; cell communication	1.00709	1.03195	1.07709
768025695	PREDICTED: ubiquitin fusion degradation protein 1 homolog isoform X1 [Homo sapiens]	4	12	nucleus; cytosol	metabolic process; response to stimulus; transport	1.07797	1.03185	1.07148
524933219	Chain A, Structure Of Otud2 Otu Domain	2	2			0.967168	1.03153	1.00256
767938408	PREDICTED: 60S ribosomal protein L26-like 1 isoform X1 [Homo sapiens]	7	44	cytosol; ribosome	metabolic process; cell organization and biogenesis; transport	1.13675	1.0314	1.1203
194375542	unnamed protein product [Homo sapiens]	17	104	chromosome; nucleus; cytoplasm; cytosol; membrane	metabolic process; response to stimulus; cell proliferation; regulation of biological process	1.00744	1.03103	0.996159
14250108	Dolichyl-phosphate mannosyltransferase polypeptide 1, catalytic subunit [Homo sapiens]	5	23	nucleus; endoplasmic reticulum; membrane	metabolic process	1.22659	1.03084	1.16132
530369558	PREDICTED: U3 small nucleolar ribonucleoprotein protein IMP4 isoform X1 [Homo sapiens]	2	6		metabolic process	1.03453	1.03068	1.03575
119584820	STT3, subunit of the oligosaccharyltransferase complex, homolog B (S. cerevisiae), isoform CRA_b [Homo sapiens]	15	108	endoplasmic reticulum; membrane	metabolic process; response to stimulus	1.16295	1.03061	1.02892
20521686	KIAA0899 protein [Homo sapiens]	23	100	cytosol; membrane	transport; regulation of biological process; response to stimulus; cell communication; cellular component movement	1.10135	1.03052	0.970398
1491718	hTAFII100 [Homo sapiens]	4	7	nucleus; cytoskeleton	metabolic process; regulation of biological process; cell organization and biogenesis	1.172	1.03044	0.993662
34785019	FBL protein, partial [Homo sapiens]	12	87	nucleus; membrane	metabolic process; cell differentiation; cell organization and biogenesis	1.0061	1.03027	1.0023
119611782	importin 9, isoform CRA_b [Homo sapiens]	9	27	nucleus; cytoplasm; cytosol; membrane	transport	1.11218	1.03003	1.02209
119579480	leukotriene B4 12-hydroxydehydrogenase, isoform CRA_b [Homo sapiens]	7	23	cytoplasm	metabolic process; response to stimulus	1.13524	1.02985	1.03184
530396647	PREDICTED: tetratricopeptide repeat protein 9C isoform X1 [Homo sapiens]	2	7	membrane	metabolic process	0.988394	1.02984	1.0246
14017811	KIAA1797 protein, partial [Homo sapiens]	9	19			0.934692	1.02981	0.939596
578831273	PREDICTED: SWI/SNF-related matrix-associated actin-dependent regulator of chromatin subfamily D member 2 isoform X1 [Homo sapiens]	4	12	nucleus	cell organization and biogenesis; metabolic process; regulation of biological process	0.956169	1.02976	1.01109
189053117	unnamed protein product [Homo sapiens]	6	29	nucleus; mitochondrion; membrane	metabolic process; transport	1.03398	1.02952	1.02836
221040890	unnamed protein product [Homo sapiens]	9	18	membrane; Golgi	transport; coagulation	0.96595	1.02941	1.01375
194374001	unnamed protein product [Homo sapiens]	8	24	cytosol	metabolic process	0.960394	1.02941	1.07745
158260431	unnamed protein product [Homo sapiens]	12	67	chromosome; nucleus; cytoplasm; cytoskeleton	metabolic process; cell organization and biogenesis; response to stimulus; regulation of biological process; cellular homeostasis	1.05452	1.02939	1.03023
326634062	Chain A, X-ray Structure Of Human Butyrylcholinesterase Inhibited By Racemic Cvx	4	7		metabolic process	1.09972	1.02922	1.03582
119605048	ribosomal protein L18a, isoform CRA_b [Homo sapiens]	6	51	cytosol; ribosome; membrane	metabolic process; cell organization and biogenesis; transport	1.00517	1.02922	0.909922
530400597	PREDICTED: nuclear pore complex protein Nup107 isoform X1 [Homo sapiens]	6	16	chromosome; cytosol; membrane	cell organization and biogenesis; metabolic process; regulation of biological process; transport; response to stimulus	1.01128	1.02909	1.06218
119581090	keratin 20 [Homo sapiens]	3	29	cytoplasm	cell death; response to stimulus; cell organization and biogenesis; regulation of biological process	1.02152	1.02844	0.926575
157834561	Chain A, Aldehyde Reductase	7	52		metabolic process	0.914518	1.02842	1.19979
114794487	Chain A, Crystal Structure Of Human Carbonyl Reductase 3, Complexed With Nadp+	8	35		metabolic process	0.975596	1.02818	1.12654
767979985	PREDICTED: RAC-alpha serine/threonine-protein kinase isoform X2 [Homo sapiens]	9	15	nucleus; cytoplasm; mitochondrion; cytosol; membrane; cytoskeleton	transport; cell differentiation; regulation of biological process; metabolic process; cell death; defense response; response to stimulus; coagulation; cell proliferation; cell organization and biogenesis	1.02236	1.02803	1.12864
1173905	spliceosome associated protein [Homo sapiens]	9	52	nucleus; spliceosomal complex	metabolic process	0.966803	1.02734	1.02031
767903747	PREDICTED: protein argonaute-1 isoform X4 [Homo sapiens]	3	8	nucleus; cytoplasm; cytosol	metabolic process; regulation of biological process; response to stimulus; cell organization and biogenesis; defense response	0.923761	1.0272	0.975482
1585128	isopeptidase T	12	87		metabolic process	1.03167	1.02688	1.04847
158261809	unnamed protein product [Homo sapiens]	17	119	cytoplasm; cytosol	metabolic process; response to stimulus; transport	1.01192	1.02674	1.0033
47678755	YWHAH [Homo sapiens]	10	116	cytoplasm; cytosol; membrane	regulation of biological process; metabolic process; transport; cell death; response to stimulus; cell organization and biogenesis	0.988078	1.02655	1.00783
32307150	UDP-N-acetylglucosamine--peptide N-acetylglucosaminyltransferase 110 kDa subunit isoform 2 [Homo sapiens]	4	5	nucleus; mitochondrion; cytosol; membrane	regulation of biological process; cell organization and biogenesis; metabolic process; cell death; response to stimulus	1.01284	1.02637	1.12476
119598471	optic atrophy 1 (autosomal dominant), isoform CRA_b [Homo sapiens]	16	56	cytoplasm; mitochondrion; membrane	cell organization and biogenesis; metabolic process; cell death; cellular component movement; transport; regulation of biological process; response to stimulus	0.934962	1.0259	0.962489
119623961	superkiller viralicidic activity 2-like (S. cerevisiae), isoform CRA_b [Homo sapiens]	4	7	nucleus	metabolic process	0.965732	1.02581	1.00155
221044422	unnamed protein product [Homo sapiens]	10	32	vacuole; membrane	transport; metabolic process	1.12178	1.02565	1.03141
10436081	RNA binding motif protein 8B [Homo sapiens]	3	24	nucleus; cytoplasm; cytosol; spliceosomal complex	metabolic process; regulation of biological process; transport	1.13228	1.02542	1.15593
119595583	chromosome 20 open reading frame 14, isoform CRA_d [Homo sapiens]	16	76	nucleus; spliceosomal complex; membrane	cell organization and biogenesis; metabolic process; regulation of biological process	1.00931	1.02534	1.05058
221041704	unnamed protein product [Homo sapiens]	5	37	cytosol; ribosome; membrane	metabolic process; cell organization and biogenesis; transport	1.06354	1.02534	1.03779
61680545	Chain A, Structural Basis For Recruitment Of Ubc12 By An E2-Binding Domain In Nedd8's E1	3	40			1.01273	1.02525	1.05083
189067508	unnamed protein product [Homo sapiens]	2	16	endosome; membrane	transport	0.997849	1.02471	1.11528
756142605	Chain b, Human Constitutive 20s Proteasome In Complex With Carfilzomib	5	14			0.940684	1.02459	0.979079
13325192	C11orf68 protein, partial [Homo sapiens]	3	8			1.13566	1.02437	1.09062
3228584	calcium modulating cyclophilin ligand CAMLG, partial [Homo sapiens]	2	9	endoplasmic reticulum; membrane	metabolic process; defense response; response to stimulus; regulation of biological process	0.972547	1.02407	1.05896
40979756	unnamed protein product, partial [Homo sapiens]	2	4			1.16855	1.0238	0.981248
221043166	unnamed protein product [Homo sapiens]	6	16	nucleus; cytosol; membrane	metabolic process; regulation of biological process; defense response; response to stimulus	0.970896	1.02374	0.989253
189054052	unnamed protein product [Homo sapiens]	10	73	cytoplasm; endoplasmic reticulum; cytosol	response to stimulus; regulation of biological process	1.16952	1.02348	1.06656
158260291	unnamed protein product [Homo sapiens]	9	30	mitochondrion; membrane; organelle lumen	transport; metabolic process	1.30536	1.02342	0.984809
530372380	PREDICTED: acylamino-acid-releasing enzyme isoform X6 [Homo sapiens]	12	51	cytoplasm; cytosol; membrane	metabolic process; cell organization and biogenesis	1.00576	1.02314	0.992947
119578684	polymerase (RNA) I polypeptide E, 53kDa, isoform CRA_a [Homo sapiens]	4	13	nucleus	cell organization and biogenesis; metabolic process; regulation of biological process	0.988306	1.02303	0.969776
7023733	unnamed protein product [Homo sapiens]	3	8	mitochondrion; membrane	cell differentiation; metabolic process	1.06682	1.02297	0.917834
338968934	cold shock domain-containing protein E1 isoform 2 [Homo sapiens]	7	22	cytoplasm; membrane; Golgi	regulation of biological process; metabolic process	0.97852	1.02293	0.885493
767952824	PREDICTED: protein argonaute-2 isoform X4 [Homo sapiens]	10	25	nucleus; cytoplasm; cytosol; membrane	metabolic process; regulation of biological process; response to stimulus; cell organization and biogenesis; defense response	0.935461	1.02287	1.01801
76827797	STRN protein [Homo sapiens]	4	6	cytoplasm; membrane	response to stimulus; regulation of biological process; cell organization and biogenesis	0.829756	1.02214	0.908272
141797011	IQ motif containing GTPase activating protein 1 [Homo sapiens]	34	200	cytoplasm; cytosol; membrane; cytoskeleton	regulation of biological process; metabolic process; response to stimulus; cell growth	1.08933	1.02193	1.05201
119611320	KIAA0859, isoform CRA_d [Homo sapiens]	4	6		metabolic process	0.874351	1.02192	1.04106
219753014	unnamed protein product, partial [Homo sapiens]	3	5			0.738237	1.02099	0.888054
62897655	elongation protein 3 homolog, partial [Homo sapiens]	8	26	cytoplasm	cellular component movement; metabolic process; cell organization and biogenesis; regulation of biological process; transport	1.02539	1.01987	1.0068
10432829	unnamed protein product [Homo sapiens]	5	21	nucleus; membrane	regulation of biological process; cell organization and biogenesis	0.876465	1.01981	1.006
6841462	HSPC120 [Homo sapiens]	7	64	nucleus; cytoplasm; membrane	metabolic process; transport; cell growth	0.993756	1.01946	0.952322
33353971	TNRC11, partial [Homo sapiens]	2	4	nucleus; membrane	metabolic process; regulation of biological process; response to stimulus	1.05388	1.01917	1.07
119599087	G elongation factor, mitochondrial 1, isoform CRA_c [Homo sapiens]	8	30	mitochondrion; organelle lumen	metabolic process; cell organization and biogenesis	1.17119	1.01911	1.09125
194375974	unnamed protein product [Homo sapiens]	9	249	cytoplasm; mitochondrion; cytosol	regulation of biological process; response to stimulus; metabolic process; cell proliferation	1.01818	1.01896	1.08592
392996951	UV excision repair protein RAD23 homolog A isoform 3 [Homo sapiens]	7	34	proteasome; nucleus	metabolic process; response to stimulus; regulation of biological process	1.05729	1.01888	0.927324
194380910	unnamed protein product [Homo sapiens]	13	62	spliceosomal complex; cytoplasm; membrane	metabolic process	1.00928	1.01882	0.965064
193787844	unnamed protein product [Homo sapiens]	2	5	cytoplasm; endoplasmic reticulum; membrane	response to stimulus; metabolic process	1.0074	1.01851	1.23702
119628948	neurobeachin, isoform CRA_c [Homo sapiens]	12	22	cytosol; membrane	transport	1.10271	1.01828	1.11629
767902590	PREDICTED: zinc transporter 7 isoform X1 [Homo sapiens]	4	13	cytoplasm; Golgi; membrane	response to stimulus; metabolic process; transport; regulation of biological process	0.838917	1.01782	0.876197
40975370	unnamed protein product, partial [Homo sapiens]	2	3			0.852385	1.01752	0.954056
4680717	CGI-39 protein [Homo sapiens]	4	27			1.14327	1.01751	0.969855
119593180	ARD1 homolog A, N-acetyltransferase (S. cerevisiae), isoform CRA_b [Homo sapiens]	2	13	nucleus; cytoplasm; membrane; ribosome	cell organization and biogenesis; metabolic process	1.04004	1.0168	1.00989
20379028	Rho GDP dissociation inhibitor alpha [Homo sapiens]	5	45	cytoplasm; cytosol; cytoskeleton	cellular component movement; regulation of biological process; response to stimulus	1.22727	1.01642	0.89437
203282562	Chain B, Crystal Structure Of Human Protein Kinase Ck2 Regulatory Subunit (Ck2beta; Mutant 1-193)	4	18			1.0578	1.01636	1.02529
189069194	unnamed protein product [Homo sapiens]	12	84	nucleus; cytoplasm; mitochondrion; membrane; endosome; cell surface	regulation of biological process; cell differentiation; metabolic process; cell organization and biogenesis; response to stimulus	1.07804	1.01622	1.01627
578819376	PREDICTED: heterogeneous nuclear ribonucleoprotein H3 isoform X1 [Homo sapiens]	7	133	nucleus; spliceosomal complex	metabolic process; cell differentiation	1.00662	1.01618	1.05199
10439016	unnamed protein product [Homo sapiens]	2	5	nucleus	metabolic process; response to stimulus; cell organization and biogenesis; regulation of biological process; cell division	0.722153	1.01618	0.918152
194378198	unnamed protein product [Homo sapiens]	13	55	endoplasmic reticulum; membrane	response to stimulus; metabolic process; cell organization and biogenesis	1.09703	1.01611	0.997718
767930274	PREDICTED: sister chromatid cohesion protein PDS5 homolog A isoform X3 [Homo sapiens]	10	22	chromosome; cytosol; membrane	cell organization and biogenesis; regulation of biological process; cell division	1.03532	1.01593	0.971132
530410977	PREDICTED: flotillin-2 isoform X3 [Homo sapiens]	4	14	membrane; endosome; cytoskeleton	cell organization and biogenesis; regulation of biological process	1.00189	1.0156	0.999826
1669555	RBP-MS/type 5, partial [Homo sapiens]	2	5	cytoplasm	metabolic process; regulation of biological process	0.842691	1.01526	1.00396
34782987	CAND1 protein, partial [Homo sapiens]	21	77	nucleus; cytoplasm; Golgi; membrane	transport; cell organization and biogenesis; metabolic process; cell differentiation; regulation of biological process	1.09799	1.01455	1.00969
119622478	adaptor-related protein complex 3, sigma 2 subunit, isoform CRA_a [Homo sapiens]	3	11	Golgi; membrane	transport; cellular component movement	0.980659	1.01403	0.867324
119620722	metastasis associated 1 family, member 3, isoform CRA_d [Homo sapiens]	6	22	nucleus	cell organization and biogenesis; regulation of biological process	0.962819	1.01401	1.00801
194385754	unnamed protein product [Homo sapiens]	13	78	nucleus; cytosol	metabolic process	1.05964	1.01358	1.02332
751130505	6-phosphogluconate dehydrogenase, decarboxylating isoform 2 [Homo sapiens]	13	78	nucleus; cytosol	metabolic process	1.05297	1.01358	1.02332
319918873	CORO7-PAM16 protein [Homo sapiens]	3	7	Golgi		0.899156	1.01357	0.982256
119606836	GDP dissociation inhibitor 2, isoform CRA_a [Homo sapiens]	18	159	cytoplasm; Golgi; cytosol; membrane	regulation of biological process; response to stimulus; transport; metabolic process	1.19799	1.01311	1.03293
119580856	NHP2 non-histone chromosome protein 2-like 1 (S. cerevisiae), isoform CRA_b [Homo sapiens]	2	9	nucleus; spliceosomal complex	metabolic process	0.940412	1.01297	1.09742
15277503	ACTB protein, partial [Homo sapiens]	14	895	cytoplasm; cytosol; cytoskeleton; membrane	cell organization and biogenesis; metabolic process; cellular component movement; regulation of biological process; response to stimulus; coagulation; defense response	1.13814	1.01294	0.98979
189053663	unnamed protein product [Homo sapiens]	10	85	mitochondrion; membrane	metabolic process; transport; response to stimulus	1.14408	1.01293	0.992364
407943864	Chain C, Crystal Structure Of Mif L46g Mutant	2	65			1.14048	1.01286	0.71635
119587535	radixin, isoform CRA_c [Homo sapiens]	13	63	cytoplasm; membrane; cytoskeleton	regulation of biological process; cell organization and biogenesis; response to stimulus	0.963609	1.01275	1.04303
767936125	PREDICTED: lysine-specific demethylase 3B isoform X2 [Homo sapiens]	5	10		cell organization and biogenesis; metabolic process; regulation of biological process; response to stimulus	1.33133	1.01271	1.10462
193785601	unnamed protein product [Homo sapiens]	2	4	cytoplasm; cytosol	metabolic process; regulation of biological process; response to stimulus; cell communication; cell organization and biogenesis; defense response	0.956555	1.01261	0.955828
119614712	WD repeat domain 68, isoform CRA_a [Homo sapiens]	2	8	nucleus; cytoplasm	development; metabolic process	1.05538	1.01259	1.01223
530370744	PREDICTED: mitochondrial chaperone BCS1 isoform X3 [Homo sapiens]	2	3	mitochondrion	cell organization and biogenesis	0.990104	1.01249	1.08953
583966148	isocitrate dehydrogenase [NADP], mitochondrial isoform 2 [Homo sapiens]	18	163	mitochondrion; membrane; organelle lumen	metabolic process	1.08095	1.01246	1.0479
119604136	nuclear respiratory factor 1, isoform CRA_c [Homo sapiens]	2	8	nucleus	metabolic process; regulation of biological process; cell organization and biogenesis	0.900328	1.01221	0.96859
767908565	PREDICTED: torsin-1A-interacting protein 2 isoform X2 [Homo sapiens]	3	5	endoplasmic reticulum; membrane	cell organization and biogenesis; regulation of biological process	0.91119	1.0118	0.949288
337580	ribosomal protein L3, partial [Homo sapiens]	16	88	nucleus; cytoplasm; cytosol; ribosome	cell organization and biogenesis; metabolic process; transport; response to stimulus	1.14277	1.01172	0.995387
264681556	WD repeat-containing protein 26 isoform b [Homo sapiens]	4	17	cytoplasm		1.1239	1.01169	1.11639
119605260	ATPase type 13A1, isoform CRA_f [Homo sapiens]	10	39	membrane	metabolic process; transport; cellular homeostasis	0.981017	1.01154	1.01323
767948271	PREDICTED: solute carrier family 25 member 40 isoform X3 [Homo sapiens]	3	7	membrane	transport	0.896823	1.01102	1.07452
54696890	tyrosine 3-monooxygenase/tryptophan 5-monooxygenase activation protein, theta polypeptide [Homo sapiens]	11	139	cytoplasm; cytosol; membrane	metabolic process; transport; cell death; regulation of biological process; response to stimulus; cell organization and biogenesis	1.01844	1.01082	1.00541
119586164	ribosomal protein L36a-like [Homo sapiens]	3	21	cytoplasm; ribosome	metabolic process	1.12553	1.01076	0.894797
39644794	EEF1G protein, partial [Homo sapiens]	17	165	nucleus; cytoplasm; endoplasmic reticulum; cytosol; membrane	metabolic process; response to stimulus	1.03766	1.01033	1.01292
14042816	unnamed protein product [Homo sapiens]	2	4	nucleus; membrane; spliceosomal complex	metabolic process	1.13176	1.01005	0.985691
20151194	Chain F, Structure Of Human Glutamate Dehydrogenase-Apo Form	14	96		metabolic process	1.09674	1.00988	1.05129
119624995	family with sequence similarity 62 (C2 domain containing) member B, isoform CRA_a [Homo sapiens]	8	27	membrane	transport	1.03075	1.0098	0.959376
530388425	PREDICTED: DNA replication licensing factor MCM4 isoform X1 [Homo sapiens]	11	36	nucleus; membrane	metabolic process	0.985531	1.00958	0.986663
33339562	crn-related protein kim1 [Homo sapiens]	10	35	nucleus; membrane; spliceosomal complex	cell organization and biogenesis; metabolic process; response to stimulus	0.917368	1.00911	0.981719
119630329	chaperonin containing TCP1, subunit 8 (theta), isoform CRA_a [Homo sapiens]	23	233	cytoplasm; cytosol; cytoskeleton	metabolic process; cell organization and biogenesis; transport	1.13126	1.00906	1.03453
33150792	ATP-dependent RNA helicase [Homo sapiens]	2	3	membrane	metabolic process	0.818173	1.00902	0.943863
34867978	dipeptidylpeptidase 9 short form [Homo sapiens]	4	11	nucleus; cytoplasm; cytosol; membrane	metabolic process	0.808899	1.00901	0.892869
13121815	unnamed protein product [Homo sapiens]	4	27			0.825855	1.00893	0.82424
767993872	PREDICTED: AP-2 complex subunit beta isoform X5 [Homo sapiens]	18	75	cytosol; membrane	transport; regulation of biological process; response to stimulus; cell communication; cellular component movement; cell organization and biogenesis	1.00241	1.00892	0.953986
13097300	RAP2C, member of RAS oncogene family [Homo sapiens]	2	6	cytoplasm; cytosol; membrane	regulation of biological process; response to stimulus; transport; cell organization and biogenesis	1.01687	1.00853	1.0786
1098637	fragile X mental retardation syndrome related protein [Homo sapiens]	8	24	nucleus; cytoplasm; membrane	regulation of biological process	0.991016	1.0084	1.04229
6599262	hypothetical protein, partial [Homo sapiens]	7	15	nucleus; cytoplasm; Golgi; cytosol; membrane; cytoskeleton	metabolic process; regulation of biological process	1.14172	1.00818	0.992919
768045928	PREDICTED: phosphatidylinositol 5-phosphate 4-kinase type-2 beta isoform X2 [Homo sapiens]	2	9	vacuole; membrane; cytosol	metabolic process; regulation of biological process; response to stimulus	0.883527	1.00817	1.01277
119568473	protein tyrosine phosphatase, receptor type, K, isoform CRA_e [Homo sapiens]	2	4	cell surface; membrane	metabolic process; regulation of biological process; response to stimulus; cellular component movement; cell organization and biogenesis	0.880256	1.00797	1.11264
119603734	peptidase (mitochondrial processing) beta, isoform CRA_d [Homo sapiens]	5	23	organelle lumen	metabolic process; transport	0.972313	1.00784	0.91836
18606290	VPRBP protein [Homo sapiens]	3	7	nucleus; cytoplasm	regulation of biological process; metabolic process; cell differentiation; cell organization and biogenesis	0.730898	1.00756	1.00843
194386218	unnamed protein product [Homo sapiens]	2	2	nucleus	metabolic process; response to stimulus; regulation of biological process; cell organization and biogenesis	0.974877	1.00711	0.98368
116667346	Chain E, Crystal Structure Of P5cr Complexed With Nadh	7	108	cytoplasm	metabolic process	1.11692	1.00694	0.972789
164691047	unnamed protein product, partial [Homo sapiens]	7	23	spliceosomal complex; membrane	metabolic process; response to stimulus	0.974375	1.00671	0.94291
83405168	RELA protein [Homo sapiens]	10	35	nucleus; cytoplasm; cytosol	regulation of biological process; response to stimulus; metabolic process; defense response	0.928431	1.0065	1.06388
119613227	DEAH (Asp-Glu-Ala-His) box polypeptide 15, isoform CRA_h [Homo sapiens]	22	114	nucleus; spliceosomal complex; cytoplasm	metabolic process	1.05055	1.00621	0.992789
119583767	proline synthetase co-transcribed homolog (bacterial), isoform CRA_d [Homo sapiens]	2	10	cytoplasm; mitochondrion	metabolic process	0.981016	1.0061	0.901685
52545895	hypothetical protein, partial [Homo sapiens]	6	12	nucleus; cytoplasm; mitochondrion	cell differentiation; metabolic process; regulation of biological process	0.862132	1.00572	1.00998
119602568	glycosylphosphatidylinositol anchor attachment protein 1 homolog (yeast), isoform CRA_b [Homo sapiens]	6	18	membrane	cell organization and biogenesis; metabolic process	0.932985	1.00552	0.915899
194383864	unnamed protein product [Homo sapiens]	7	178	nucleus; cytoplasm; membrane; spliceosomal complex	metabolic process; regulation of biological process	1.07513	1.00521	1.04708
119571973	coiled-coil domain containing 43, isoform CRA_a [Homo sapiens]	2	6			1.17125	1.00491	1.05081
119583596	farnesyltransferase, CAAX box, alpha, isoform CRA_d [Homo sapiens]	3	9	cytoplasm; cytosol	cell death; cell organization and biogenesis; regulation of biological process; response to stimulus; metabolic process	1.14406	1.00491	1.08443
189053173	unnamed protein product [Homo sapiens]	8	84	nucleus; cytoplasm; cytosol; ribosome; membrane	metabolic process; cell organization and biogenesis; transport	1.15171	1.00448	0.993837
282165814	transmembrane emp24 domain-containing protein 5 isoform 1 precursor [Homo sapiens]	2	17	endoplasmic reticulum; membrane; Golgi	transport; cell organization and biogenesis	0.86301	1.00412	1.0326
547234776	RRP12-like protein isoform 3 [Homo sapiens]	12	32	membrane		0.921298	1.00409	1.02171
158255534	unnamed protein product [Homo sapiens]	13	33	nucleus; cytoplasm; cytosol; membrane	metabolic process	1.03398	1.00389	0.980203
189054249	unnamed protein product [Homo sapiens]	2	5	cytosol; membrane	cell organization and biogenesis; transport; regulation of biological process; cell division	1.01763	1.00377	0.943629
767971637	PREDICTED: importin-8 isoform X4 [Homo sapiens]	3	7	cytosol	transport; regulation of biological process; response to stimulus; metabolic process	0.954426	1.00375	1.01864
158255414	unnamed protein product [Homo sapiens]	3	9	nucleus; endoplasmic reticulum; membrane	regulation of biological process; metabolic process	1.08862	1.00357	0.935213
675969910	Chain A, Crystal Structure Of Human Stromal Antigen 2 (sa2) In Complex With Sister Chromatid Cohesion Protein 1 (scc1) With Bound Mes, Native Proteins	6	13			0.951673	1.00346	1.05203
663429600	protein transport protein Sec31A isoform 6 [Homo sapiens]	14	46	membrane; cytoplasm; endoplasmic reticulum; cytosol	regulation of biological process; transport; metabolic process; response to stimulus; cell organization and biogenesis	0.935819	1.00329	0.994438
158257020	unnamed protein product [Homo sapiens]	9	24		regulation of biological process; cell differentiation; metabolic process; response to stimulus; cell organization and biogenesis	0.897014	1.00312	1.00578
119572920	adaptor-related protein complex 2, alpha 1 subunit, isoform CRA_a [Homo sapiens]	25	109	cytosol; membrane	transport; regulation of biological process; response to stimulus; cell communication; cellular component movement	1.05341	1.00306	0.972558
578839042	PREDICTED: ATP-dependent RNA helicase DDX3Y isoform X1 [Homo sapiens]	13	85	nucleus; cytoplasm; membrane	metabolic process; regulation of biological process	1.04953	1.00288	0.90388
5639665	EH-domain containing protein testilin [Homo sapiens]	7	20	membrane	transport; coagulation; regulation of biological process; cell organization and biogenesis; response to stimulus	0.964081	1.00278	0.949397
209870526	Chain C, Crystal Structure Of The Human Copii-Coat Protein Sec24c	17	103		transport	0.973841	1.00264	0.988533
194387264	unnamed protein product [Homo sapiens]	4	21	cytoplasm; cytosol; cytoskeleton	cell organization and biogenesis; transport	1.07437	1.0023	1.00882
530411225	PREDICTED: Golgi SNAP receptor complex member 1 isoform X1 [Homo sapiens]	2	4	membrane; Golgi	transport; cell organization and biogenesis; regulation of biological process	0.968003	1.00219	1.04903
578799212	PREDICTED: mRNA turnover protein 4 homolog isoform X1 [Homo sapiens]	4	16	nucleus; cytoplasm; membrane		0.942954	1.00216	1.02753
189069083	unnamed protein product [Homo sapiens]	3	16	membrane		1.23782	1.0016	0.974116
1022961	HuR RNA binding protein [Homo sapiens]	11	119	nucleus; cytoplasm; cytosol; membrane	development; metabolic process; regulation of biological process	0.998494	1.00143	0.967623
119594751	zinc finger protein-like 1, isoform CRA_b, partial [Homo sapiens]	3	5	nucleus; Golgi	regulation of biological process; transport	1.17781	1.00126	0.841827
194383606	unnamed protein product [Homo sapiens]	15	106	nucleus; cytoplasm; mitochondrion; membrane; organelle lumen; cytoskeleton	metabolic process; regulation of biological process; cell organization and biogenesis	1.03226	1.00098	1.03269
194386098	unnamed protein product [Homo sapiens]	3	10	membrane	metabolic process	0.952846	1.00087	1.04875
197210448	uridine monophosphate synthetase isoform G [Homo sapiens]	9	32	nucleus; cytoplasm; cytosol	metabolic process; transport; response to stimulus	1.06995	1.00086	1.09667
118764404	VWA2 protein [Homo sapiens]	2	5		regulation of biological process; cell organization and biogenesis	0.887307	1.00059	1.02378
767981544	PREDICTED: L-2-hydroxyglutarate dehydrogenase, mitochondrial isoform X3 [Homo sapiens]	9	42	mitochondrion; membrane	metabolic process	0.90464	1.00056	0.964148
193785886	unnamed protein product [Homo sapiens]	7	24	nucleus; mitochondrion; membrane; spliceosomal complex	cell organization and biogenesis; metabolic process	1.02247	1.00043	0.994139
221042022	unnamed protein product [Homo sapiens]	27	228	cytoplasm; mitochondrion	cell organization and biogenesis; metabolic process; transport; response to stimulus; regulation of biological process	1.05806	1.00024	0.982161
40976208	unnamed protein product, partial [Homo sapiens]	3	10			1.47546	0.999761	0.955461
767910505	PREDICTED: threonine--tRNA ligase, mitochondrial isoform X1 [Homo sapiens]	7	32	organelle lumen	metabolic process	0.903665	0.999737	1.01449
221043020	unnamed protein product [Homo sapiens]	3	24	cytoplasm; cytosol	metabolic process	0.895042	0.999481	0.915694
119623511	histone 1, H2bl [Homo sapiens]	9	249	chromosome; nucleus; cytoplasm	cell organization and biogenesis	1.22465	0.999061	0.971955
40041732	unnamed protein product, partial [Homo sapiens]	12	96			1.17187	0.998904	0.976082
189053710	unnamed protein product [Homo sapiens]	2	6	nucleus; mitochondrion	metabolic process	1.05777	0.998714	0.952434
119576710	nucleolar complex associated 2 homolog (S. cerevisiae), isoform CRA_c [Homo sapiens]	5	16	nucleus; cytoplasm	regulation of biological process; metabolic process; cell death; cell organization and biogenesis; transport; response to stimulus	0.923376	0.998269	0.935926
530370916	PREDICTED: tubulin alpha-4A chain isoform X1 [Homo sapiens]	15	416	extracellular; cytosol	transport; metabolic process; cell organization and biogenesis; coagulation	1.13448	0.998234	1.02603
33874520	SYNCRIP protein, partial [Homo sapiens]	11	58	nucleus; endoplasmic reticulum; membrane; spliceosomal complex	metabolic process; cell differentiation; regulation of biological process; response to stimulus	0.945594	0.998167	0.959589
40788033	ubiquitin-specific proteinase 34 [Homo sapiens]	2	3	nucleus; cytoplasm; cytosol	metabolic process; regulation of biological process; response to stimulus	0.801242	0.998108	0.901999
530374887	PREDICTED: presenilins-associated rhomboid-like protein, mitochondrial isoform X2 [Homo sapiens]	2	5	nucleus; mitochondrion; membrane	metabolic process; regulation of biological process	1.2288	0.997807	0.917896
190117	PML-1 [Homo sapiens]	3	6	nucleus; cytoplasm; cytosol; membrane	response to stimulus; regulation of biological process; metabolic process; cell organization and biogenesis; transport; cell death; cellular component movement; cell differentiation; cellular homeostasis; defense response	0.985323	0.99776	1.0469
530415930	PREDICTED: cell adhesion molecule 4 isoform X1 [Homo sapiens]	4	13			1.16761	0.997628	1.05595
767985125	PREDICTED: kunitz-type protease inhibitor 1 isoform X3 [Homo sapiens]	2	5	extracellular; membrane	regulation of biological process; cell organization and biogenesis	0.894849	0.99733	1.11502
119623269	heterogeneous nuclear ribonucleoprotein H2 (H') [Homo sapiens]	9	114	nucleus; cytoplasm; membrane	metabolic process	1.00455	0.997046	1.019
767989927	PREDICTED: diphosphomevalonate decarboxylase isoform X3 [Homo sapiens]	6	21	cytosol	metabolic process; regulation of biological process	1.23981	0.996961	0.95842
189066516	unnamed protein product [Homo sapiens]	3	60	endoplasmic reticulum	regulation of biological process	1.07652	0.996918	0.958671
23200593	Mina53 form-3 [Homo sapiens]	2	3	nucleus; cytoplasm; cytosol	regulation of biological process; metabolic process	0.850897	0.996621	0.981602
194379496	unnamed protein product [Homo sapiens]	2	6	cytosol; cytoskeleton; membrane	cell organization and biogenesis; cellular component movement; coagulation; transport; metabolic process; regulation of biological process	0.974321	0.996466	0.948128
119582246	transcription elongation regulator 1, isoform CRA_c [Homo sapiens]	8	19	nucleus; cytoskeleton	regulation of biological process; metabolic process	0.924805	0.99618	0.992205
12655792	prune protein [Homo sapiens]	3	9	nucleus; cytoplasm		0.749541	0.996136	0.960287
767994760	PREDICTED: lethal(2) giant larvae protein homolog 2 isoform X6 [Homo sapiens]	10	34	cytoplasm; membrane; cytoskeleton	transport; regulation of biological process; cell differentiation; cell organization and biogenesis; cell division	1.12959	0.995779	0.98763
119616019	hCG1979897, isoform CRA_b [Homo sapiens]	2	11			0.955444	0.995573	1.04181
221042512	unnamed protein product [Homo sapiens]	14	69	membrane; cytoplasm; cytosol	regulation of biological process; metabolic process; response to stimulus; transport; cell communication; cell organization and biogenesis	1.14161	0.995484	1.0123
119589786	translocase of inner mitochondrial membrane 13 homolog (yeast), isoform CRA_a [Homo sapiens]	2	19	mitochondrion; membrane	transport; metabolic process; cell organization and biogenesis	0.913957	0.995395	0.938376
17834076	haymaker protein, partial [Homo sapiens]	3	20	cytoplasm; mitochondrion; membrane	cell communication; metabolic process; response to stimulus; transport; regulation of biological process	1.15076	0.994996	0.977968
119609776	exocyst complex component 7, isoform CRA_d [Homo sapiens]	2	4	cytosol; membrane	transport; cell organization and biogenesis; metabolic process; regulation of biological process	1.14867	0.994661	1.01938
15079419	RNA methyltransferase like 1 [Homo sapiens]	2	9	mitochondrion	metabolic process	1.16219	0.994632	1.15409
31874649	hypothetical protein [Homo sapiens]	3	5	membrane; endosome; vacuole	cell organization and biogenesis; metabolic process; transport; regulation of biological process; defense response; response to stimulus	1.12768	0.994561	1.13955
119587165	adenine phosphoribosyltransferase, isoform CRA_b [Homo sapiens]	7	65	cytoplasm; cytosol	metabolic process; transport; response to stimulus	1.0553	0.994462	1.02049
767970511	PREDICTED: sortilin-related receptor isoform X1 [Homo sapiens]	6	11	endosome; endoplasmic reticulum; Golgi; membrane	transport; regulation of biological process; response to stimulus; metabolic process	0.96352	0.994341	0.96191
119618722	hCG1782202, isoform CRA_c [Homo sapiens]	6	44	mitochondrion; cytosol	cell death; metabolic process; regulation of biological process; response to stimulus	1.16297	0.994337	0.975749
767979597	PREDICTED: FACT complex subunit SPT16 isoform X1 [Homo sapiens]	30	214	nucleus; chromosome	metabolic process; response to stimulus; cell organization and biogenesis; regulation of biological process	1.086	0.994304	1.02943
48145581	PTK9L [Homo sapiens]	4	9	cytoplasm; cytoskeleton	regulation of biological process; cell organization and biogenesis; response to stimulus	1.11248	0.994143	1.01856
4758844	nuclear pore complex protein Nup155 isoform 2 [Homo sapiens]	16	37	membrane	metabolic process; transport; cell organization and biogenesis; regulation of biological process; response to stimulus	1.02638	0.993978	0.938772
609412438	Chain 5, Partial Rotational Order Disorder Structure Of Human Stefin B	2	7			0.94389	0.993762	1.05644
41872403	FAD synthase isoform 2 [Homo sapiens]	7	21	cytoplasm; organelle lumen; cytosol; membrane	metabolic process	0.967161	0.993613	0.988149
3212998	spliceosome associated protein 114 (SF3a) [Homo sapiens]	7	24	nucleus; spliceosomal complex	cell organization and biogenesis; metabolic process	0.993762	0.993563	1.06176
28207873	unnamed protein product, partial [Homo sapiens]	2	6		transport	1.15259	0.993506	1.01594
119609470	protein kinase, cAMP-dependent, regulatory, type I, alpha (tissue specific extinguisher 1), isoform CRA_b [Homo sapiens]	3	4	cytoplasm; cytosol; membrane	metabolic process; regulation of biological process; transport; cell organization and biogenesis; response to stimulus; coagulation; defense response; cell proliferation	1.09341	0.993322	0.853377
119622810	CD151 antigen (Raph blood group), isoform CRA_c, partial [Homo sapiens]	4	12	cytosol; membrane	regulation of biological process; response to stimulus; cellular component movement; cell organization and biogenesis; cell proliferation	1.1434	0.993233	1.04353
578836862	PREDICTED: nuclear pore complex protein Nup50 isoform X2 [Homo sapiens]	2	3	cytoplasm; membrane	metabolic process; cell organization and biogenesis; transport; regulation of biological process; response to stimulus	0.944995	0.993132	0.727228
189054097	unnamed protein product [Homo sapiens]	2	5	membrane	regulation of biological process	1.00223	0.993087	0.943966
767904255	PREDICTED: agrin isoform X4 [Homo sapiens]	14	33	extracellular; cytoplasm; organelle lumen; membrane; cell surface	metabolic process; cell organization and biogenesis; regulation of biological process; response to stimulus; cell communication; cellular component movement	0.932295	0.992826	0.932222
20269989	HNF1-alpha dimerization cofactor [Homo sapiens]	2	3	nucleus; mitochondrion	metabolic process; regulation of biological process; cell organization and biogenesis	0.747353	0.992813	0.909423
10433597	unnamed protein product [Homo sapiens]	12	39	nucleus; membrane	metabolic process	0.953379	0.992597	0.970041
194384610	unnamed protein product [Homo sapiens]	6	13	cytosol	regulation of biological process; response to stimulus; metabolic process; cell proliferation; defense response	0.968545	0.992519	0.909712
827012492	platelet-activating factor acetylhydrolase IB subunit beta isoform e [Homo sapiens]	3	28	cytoplasm; cytosol; membrane	metabolic process; regulation of biological process	1.1403	0.99244	1.21994
119609742	tripartite motif-containing 65, isoform CRA_d [Homo sapiens]	3	5		regulation of biological process	0.785855	0.992158	1.04565
12804225	Unknown (protein for IMAGE:3543711), partial [Homo sapiens]	17	120	cytoplasm; cytosol	metabolic process; response to stimulus; transport	0.990462	0.992112	0.991976
119614304	3-hydroxyisobutyrate dehydrogenase, isoform CRA_b [Homo sapiens]	2	5	organelle lumen	metabolic process	0.895798	0.991852	0.993341
158259545	unnamed protein product [Homo sapiens]	10	60	cytoplasm; cytosol; membrane	regulation of biological process; metabolic process; transport; response to stimulus; coagulation; defense response	0.995291	0.991592	0.942325
634743319	bromodomain-containing protein 2 isoform 4 [Homo sapiens]	3	9	nucleus; cytoplasm	cell organization and biogenesis; metabolic process; regulation of biological process	0.993399	0.991531	0.964168
723587090	Chain B, Crystal Structure Of N6-methyladenosine Rna Reader Ythdf2	3	11			1.12928	0.991501	1.09375
10438780	unnamed protein product [Homo sapiens]	2	2	cytosol	metabolic process; cell communication; response to stimulus	0.896504	0.991471	0.981966
221044248	unnamed protein product [Homo sapiens]	12	50	nucleus; cytoplasm; cytosol	metabolic process; response to stimulus; development; cell organization and biogenesis; regulation of biological process	1.15598	0.991401	0.993247
20379058	small GTP binding protein RAB6C [Homo sapiens]	9	101	membrane; nucleus; cytoplasm; Golgi; cytosol	transport; regulation of biological process; response to stimulus; metabolic process; cellular component movement	1.13033	0.990972	0.982472
119605972	solute carrier family 9 (sodium/hydrogen exchanger), member 3 regulator 2, isoform CRA_b [Homo sapiens]	3	16	nucleus; cytoplasm; membrane	cell organization and biogenesis	0.777373	0.990474	0.905366
609449	amyloid precursor protein, partial [Homo sapiens]	4	14	extracellular; cytoplasm; endosome; Golgi; cytosol; membrane; cell surface; organelle lumen	response to stimulus; transport; metabolic process; regulation of biological process; cellular homeostasis; cell organization and biogenesis; coagulation; cellular component movement; defense response; cell growth; cell death	1.07788	0.990382	0.967179
119576591	ATPase family, AAA domain containing 3A, isoform CRA_b [Homo sapiens]	15	52	mitochondrion; membrane	metabolic process; cell growth; regulation of biological process	0.992323	0.990137	1.00392
225903430	mannosyl-oligosaccharide glucosidase isoform 2 [Homo sapiens]	10	37	endoplasmic reticulum; membrane	metabolic process	1.04718	0.990106	0.985529
578798834	PREDICTED: microtubule-actin cross-linking factor 1 isoform X27 [Homo sapiens]	2	5	cytoplasm; Golgi; cytoskeleton; membrane	cell organization and biogenesis; transport; regulation of biological process; metabolic process; response to stimulus	1.21605	0.989726	1.06938
300639574	unnamed protein product [Homo sapiens]	7	35			0.939212	0.989507	1.21602
63995242	unknown [Homo sapiens]	2	4	nucleus; spliceosomal complex; cytoplasm; cytosol	metabolic process	0.840755	0.989249	0.875322
194374987	unnamed protein product [Homo sapiens]	9	42	nucleus; cytosol	development; cell differentiation; regulation of biological process	1.05593	0.989128	0.93449
5453565	brain-specific angiogenesis inhibitor 1-associated protein 2 isoform 3 [Homo sapiens]	6	24	cytoplasm; cytosol; membrane; cytoskeleton	cell organization and biogenesis; regulation of biological process; response to stimulus; defense response	0.933469	0.98889	0.849521
158258557	unnamed protein product [Homo sapiens]	15	57	cytosol	metabolic process; response to stimulus	1.13925	0.988643	0.974766
119578458	tubulin, alpha 3, isoform CRA_c [Homo sapiens]	17	450	nucleus; cytosol; endosome	metabolic process; cell organization and biogenesis; transport; cell division	1.18037	0.988287	1.03016
119607172	v-yes-1 Yamaguchi sarcoma viral related oncogene homolog, isoform CRA_c [Homo sapiens]	4	11	nucleus; cytoplasm; Golgi; cytosol; membrane; vacuole	regulation of biological process; response to stimulus; transport; metabolic process; cellular component movement; coagulation; cell differentiation; cell organization and biogenesis; cell communication; defense response	1.17799	0.988206	1.10441
126634938	unnamed protein product [Homo sapiens]	2	3			0.90766	0.98818	1.06256
578837003	PREDICTED: histone acetyltransferase p300 isoform X1 [Homo sapiens]	6	13	chromosome; nucleus; cytoplasm	regulation of biological process; response to stimulus; metabolic process; cell organization and biogenesis; cell death; cell differentiation; defense response; cellular homeostasis	1.1492	0.98806	1.11472
119602534	diacylglycerol O-acyltransferase homolog 1 (mouse), isoform CRA_b [Homo sapiens]	2	7	membrane	metabolic process; cell organization and biogenesis	1.19934	0.988004	0.919791
55669740	Chain A, The Crystal Structure And Mechanism Of Human Glutaryl-Coa Dehydrogenase	5	12		metabolic process	0.917135	0.987993	0.895879
45751568	ERC1 protein, partial [Homo sapiens]	2	5	membrane; cytoplasm	regulation of biological process; metabolic process; development; transport	0.824972	0.987423	1.08351
194381356	unnamed protein product [Homo sapiens]	12	41	cytoplasm	metabolic process; regulation of biological process; development; cell organization and biogenesis	1.06736	0.987313	0.9893
10433942	unnamed protein product [Homo sapiens]	5	8	nucleus; cytoplasm; cytosol; cytoskeleton; membrane	cell organization and biogenesis; metabolic process; cell division	0.952847	0.98717	0.836148
808043208	Chain A, Crytsal Structure Of Human Pleiotropic Regulator 1 (prl1)	8	16			0.910286	0.987059	0.984175
189069138	unnamed protein product [Homo sapiens]	3	13	membrane; nucleus; cytoplasm; endoplasmic reticulum; cytosol; cytoskeleton	cell organization and biogenesis; regulation of biological process; metabolic process; transport; response to stimulus; cellular homeostasis	1.1462	0.986985	1.06158
56972026	Unknown (protein for IMAGE:30389268), partial [Homo sapiens]	8	38		metabolic process	0.999011	0.986823	0.925853
34329350	SFRS protein kinase 2 isoform c [Homo sapiens]	3	8	nucleus; cytoplasm	cell organization and biogenesis; metabolic process; regulation of biological process; cell differentiation; response to stimulus; defense response	1.02679	0.986393	1.04552
119586657	defender against cell death 1, isoform CRA_a [Homo sapiens]	3	32	endoplasmic reticulum; membrane	metabolic process; cell death; response to stimulus; regulation of biological process	1.31046	0.986291	1.03037
194375163	unnamed protein product [Homo sapiens]	4	13	nucleus; vacuole; cytosol	metabolic process; response to stimulus	0.904012	0.986167	1.12225
7023581	unnamed protein product [Homo sapiens]	2	3	Golgi; cytosol; membrane		1.57128	0.985718	1.00018
862669351	negative elongation factor B [Homo sapiens]	4	11	cytoplasm	metabolic process; regulation of biological process	1.20002	0.985139	1.06964
194383560	unnamed protein product [Homo sapiens]	4	10	cytoplasm; cytosol; membrane	metabolic process; transport; cell organization and biogenesis; regulation of biological process; response to stimulus; cell division	1.16734	0.985135	0.944556
158257606	unnamed protein product [Homo sapiens]	2	3	mitochondrion; membrane; Golgi; cytosol	cell organization and biogenesis; metabolic process; response to stimulus; regulation of biological process; cell proliferation; transport	0.951147	0.98507	0.86523
4826960	glutamine--tRNA ligase isoform a [Homo sapiens]	27	141	cytoplasm; organelle lumen; cytosol	metabolic process	1.02391	0.985034	0.969275
816045109	Chain D, Crystal Structure Of Human Trap1 With Amppnp	16	368			1.17837	0.984962	1.06068
530400152	PREDICTED: heterogeneous nuclear ribonucleoprotein A1 isoform X1 [Homo sapiens]	12	137	nucleus; spliceosomal complex; cytoplasm; membrane; cytoskeleton	metabolic process; transport; cell death	1.10722	0.984904	1.18354
158256640	unnamed protein product [Homo sapiens]	19	74	cytoplasm; cytosol	regulation of biological process; response to stimulus; development; cell organization and biogenesis; cell differentiation; defense response; cell growth	0.972952	0.984569	0.938617
530404961	PREDICTED: serine/threonine-protein kinase MRCK beta isoform X3 [Homo sapiens]	8	12	cytoplasm; cytoskeleton; membrane	metabolic process; cell organization and biogenesis; regulation of biological process; response to stimulus; cellular component movement	0.962567	0.984556	0.906193
6318548	retinal short-chain dehydrogenase/reductase retSDR4 [Homo sapiens]	7	22	membrane	metabolic process	0.852389	0.984417	0.981
17064083	p25 [Homo sapiens]	5	35	membrane; endoplasmic reticulum; Golgi	transport; cell organization and biogenesis; regulation of biological process	0.986681	0.98436	0.986448
119573425	misato homolog 1 (Drosophila), isoform CRA_a [Homo sapiens]	2	6	cytoplasm; membrane	cell organization and biogenesis; metabolic process	0.748433	0.984314	0.892753
119603388	hCG1782167, isoform CRA_a [Homo sapiens]	18	51			0.98392	0.984307	0.986594
62087882	heat shock 70kDa protein 4 isoform a variant, partial [Homo sapiens]	24	151	cytosol	cell organization and biogenesis; response to stimulus; transport	1.18643	0.984235	1.02434
4102711	EH-binding protein, partial [Homo sapiens]	2	5	nucleus; cytoplasm	transport; regulation of biological process; response to stimulus	0.960773	0.984208	0.875855
158255968	unnamed protein product [Homo sapiens]	15	48	cytoplasm; mitochondrion	metabolic process; cell organization and biogenesis	1.07174	0.984064	0.951844
530418240	PREDICTED: regulation of nuclear pre-mRNA domain-containing protein 1B isoform X2 [Homo sapiens]	4	15	nucleus; cytoplasm	metabolic process; regulation of biological process	1.33728	0.983979	1.02111
119577529	platelet-activating factor acetylhydrolase, isoform Ib, gamma subunit 29kDa, isoform CRA_a [Homo sapiens]	6	28	cytoplasm; cytosol; membrane	metabolic process	0.912763	0.983943	0.98816
93278593	Chain B, Irf3-Cbp Complex	5	10		regulation of biological process	0.904258	0.983895	0.952096
119625956	ubiquitin-activating enzyme E1-like 2, isoform CRA_a [Homo sapiens]	7	17	cytoplasm; cytosol	metabolic process; response to stimulus	1.11168	0.98374	0.994779
189053297	unnamed protein product [Homo sapiens]	4	9	mitochondrion; membrane	transport; metabolic process; cell organization and biogenesis	1.1176	0.983637	0.86995
340545472	mysterin [Homo sapiens]	14	28	cytoplasm; membrane	metabolic process	0.916122	0.983606	0.991987
119598753	ATPase, Class VI, type 11B, isoform CRA_d [Homo sapiens]	2	2	membrane; endosome; endoplasmic reticulum; Golgi	transport; metabolic process; cell organization and biogenesis	0.780789	0.983327	0.934811
330689294	Chain A, Refinement Of Rna Binding Domain In Human Tra2 Beta Protein	3	34			1.02262	0.9832	0.914208
119577379	spectrin, beta, non-erythrocytic 4, isoform CRA_c [Homo sapiens]	2	13	cytoplasm; cytosol; membrane	metabolic process; regulation of biological process; response to stimulus; cell organization and biogenesis; cellular component movement; transport; defense response	0.945136	0.983177	1.05633
157738609	E3 ubiquitin-protein ligase HECTD3 [Homo sapiens]	3	6	nucleus; cytoplasm	metabolic process	0.840427	0.982682	0.933943
119594481	hCG2020143, isoform CRA_a [Homo sapiens]	4	12	endoplasmic reticulum; membrane	metabolic process; regulation of biological process; response to stimulus; cell death; cell organization and biogenesis; cell differentiation	0.97843	0.982646	0.816347
1581615	oligosaccharyltransferase	9	60	membrane	metabolic process	1.07562	0.982457	1.02073
119575362	similar to RIKEN cDNA 4732495G21 gene [Homo sapiens]	4	302	cytoplasm; cytoskeleton		1.05609	0.982421	0.991584
41472729	unknown [Homo sapiens]	3	18	mitochondrion	metabolic process	0.963613	0.982321	0.97683
80478568	STRBP protein, partial [Homo sapiens]	8	14	nucleus; cytoplasm; cytoskeleton	development; response to stimulus	0.812901	0.982214	1.00363
2736256	aflatoxin aldehyde reductase AFAR [Homo sapiens]	8	44	mitochondrion; Golgi; cytosol	metabolic process	1.07945	0.982012	0.922171
34782807	NIBP protein [Homo sapiens]	5	6	membrane; endoplasmic reticulum; cytosol	transport; metabolic process; cell differentiation; cell organization and biogenesis	0.935718	0.981993	1.02151
530427102	PREDICTED: WD repeat-containing protein 5 isoform X1 [Homo sapiens]	8	16	nucleus	cell organization and biogenesis; metabolic process; regulation of biological process	1.02999	0.981601	1.0761
194391150	unnamed protein product [Homo sapiens]	4	8	nucleus	cell organization and biogenesis; metabolic process; regulation of biological process; response to stimulus	0.876627	0.981336	1.05203
47125273	CRYZ protein [Homo sapiens]	4	12	cytoplasm; cytosol	metabolic process; cell organization and biogenesis	0.892007	0.980828	1.01417
119616153	G elongation factor, mitochondrial 2, isoform CRA_c [Homo sapiens]	2	3	mitochondrion; organelle lumen	metabolic process; cell organization and biogenesis	1.04403	0.980822	0.855577
2988398	Unknown gene product [Homo sapiens]	5	30			1.0442	0.980643	0.964886
52545739	hypothetical protein, partial [Homo sapiens]	2	4	mitochondrion		1.04433	0.980579	1.06624
6573280	beta tropomyosin, partial [Homo sapiens]	7	59	cytosol	cellular component movement; regulation of biological process	1.29309	0.980548	1.07783
119612285	WD repeats and SOF1 domain containing, isoform CRA_a [Homo sapiens]	4	9	nucleus; cytoplasm	metabolic process	1.12813	0.980467	1.02028
119574872	hCG2024613, isoform CRA_c [Homo sapiens]	3	7	cytoplasm; mitochondrion; membrane; ribosome	metabolic process; cell organization and biogenesis	0.999988	0.98041	0.88207
158261467	unnamed protein product [Homo sapiens]	4	7	endoplasmic reticulum; membrane	metabolic process; transport; response to stimulus	0.967648	0.980121	0.884525
227968187	Chain A, The Mad2 Spindle Checkpoint Protein Undergoes Similar Major Conformational Changes Upon Binding To Either Mad1 Or Cdc20	3	10			1.0313	0.980046	1.01665
119596086	ADP-ribosylation factor guanine nucleotide-exchange factor 2 (brefeldin A-inhibited), isoform CRA_a, partial [Homo sapiens]	5	10	membrane; cytosol; endosome	metabolic process; transport; cell organization and biogenesis; regulation of biological process; response to stimulus	0.997166	0.979716	0.986273
767989544	PREDICTED: L-fucose kinase isoform X6 [Homo sapiens]	2	5	cytoplasm	metabolic process	0.972013	0.979373	0.75187
119569849	hCG40944, isoform CRA_a [Homo sapiens]	3	6			0.867691	0.979339	0.957639
192987145	Chain B, Crystal Structure Of The Protein-disulfide Isomerase Related Chaperone Erp29	3	6	endoplasmic reticulum; organelle lumen	transport	0.998926	0.979248	1.05638
194382602	unnamed protein product [Homo sapiens]	7	14	vacuole; membrane	metabolic process; response to stimulus	0.919738	0.978943	0.96343
19684113	NCLN protein [Homo sapiens]	14	63	membrane	metabolic process; regulation of biological process	1.01077	0.978735	0.948302
193786116	unnamed protein product [Homo sapiens]	20	144	proteasome; nucleus; cytoplasm; cytosol; membrane	metabolic process; regulation of biological process; response to stimulus; cell death; cellular component movement; defense response	1.04236	0.978077	0.97309
119609804	ubiquitin-conjugating enzyme E2O, isoform CRA_d [Homo sapiens]	5	9	nucleus; cytoplasm	metabolic process; regulation of biological process; transport	0.863074	0.97783	1.01226
20379054	small GTP binding protein RAB6A [Homo sapiens]	9	100	membrane; nucleus; cytoplasm; Golgi; cytosol	transport; metabolic process; regulation of biological process; response to stimulus; cellular component movement	1.11372	0.977794	0.970758
78070524	UBE2Q1 protein, partial [Homo sapiens]	3	5	nucleus; cytosol	response to stimulus; metabolic process; transport	0.896833	0.977491	1.10771
116283979	UBTF protein, partial [Homo sapiens]	3	5	nucleus	regulation of biological process; cell organization and biogenesis; metabolic process	0.764138	0.977432	1.20456
119631889	hCG1811743, isoform CRA_f [Homo sapiens]	5	18			0.888795	0.977154	0.932227
767966557	PREDICTED: mitochondrial glutamate carrier 1 isoform X1 [Homo sapiens]	8	38	nucleus; mitochondrion; membrane	transport	1.06732	0.976984	1.01448
15797260	unnamed protein product, partial [Homo sapiens]	4	6			0.857575	0.976806	0.993923
119580250	activating signal cointegrator 1 complex subunit 2, isoform CRA_a [Homo sapiens]	2	5		metabolic process; response to stimulus; regulation of biological process	1.11872	0.976778	0.98772
119591485	centaurin, gamma 2, isoform CRA_b [Homo sapiens]	4	7	cytoplasm	regulation of biological process; response to stimulus; transport	0.912545	0.976777	1.02651
62897693	mitochondrial ribosomal protein L24 variant, partial [Homo sapiens]	3	9	mitochondrion; membrane; ribosome	metabolic process; cell organization and biogenesis	0.889167	0.976759	0.97563
119601103	exocyst complex component 5, isoform CRA_a [Homo sapiens]	3	4	cytoplasm; cytosol	transport; cell organization and biogenesis; metabolic process	0.990187	0.976428	1.09478
733606131	tubulin alpha-1C chain isoform b [Homo sapiens]	17	419	nucleus; cytoplasm	metabolic process; transport; cell organization and biogenesis; cell division	1.22408	0.976328	1.04446
189055068	unnamed protein product [Homo sapiens]	8	33	membrane; Golgi; cytosol	transport; regulation of biological process; cell organization and biogenesis	1.19911	0.976309	0.958997
194386730	unnamed protein product [Homo sapiens]	5	29	proteasome; nucleus; cytoplasm; cytosol; membrane	metabolic process; regulation of biological process; response to stimulus; cell death; cellular component movement; defense response	0.918759	0.97615	0.935931
194391210	unnamed protein product [Homo sapiens]	3	10	chromosome; cytosol; membrane	metabolic process; transport; cell organization and biogenesis; regulation of biological process; response to stimulus; cellular component movement	0.856592	0.975935	0.885242
119621384	tyrosine 3-monooxygenase/tryptophan 5-monooxygenase activation protein, theta polypeptide, isoform CRA_a [Homo sapiens]	11	145	cytoplasm; cytosol; membrane	metabolic process; transport; cell death; regulation of biological process; response to stimulus; cell organization and biogenesis	1.02874	0.975729	1.00354
530376503	PREDICTED: 60S ribosomal protein L9 isoform X1 [Homo sapiens]	6	34	nucleus; cytoplasm; cytosol; ribosome; membrane	metabolic process; cell organization and biogenesis; transport	0.984424	0.975505	0.950296
530379765	PREDICTED: eukaryotic peptide chain release factor subunit 1 isoform X1 [Homo sapiens]	4	11	nucleus; cytoplasm; cytosol	metabolic process; cell organization and biogenesis; regulation of biological process	0.97758	0.975438	0.858123
52545747	hypothetical protein, partial [Homo sapiens]	7	27	membrane	metabolic process; regulation of biological process; response to stimulus; transport	1.09759	0.975429	0.970956
193785170	unnamed protein product [Homo sapiens]	24	182	cytoplasm; cytosol; cytoskeleton; membrane	metabolic process; cell organization and biogenesis; transport	1.01902	0.975385	0.928034
119571674	RAD17 homolog (S. pombe), isoform CRA_g [Homo sapiens]	2	3	nucleus	response to stimulus; metabolic process; regulation of biological process	0.813068	0.975284	1.04159
158259851	unnamed protein product [Homo sapiens]	9	57	nucleus; mitochondrion; organelle lumen; membrane	metabolic process	1.21753	0.975211	0.955584
55958185	surfeit 1, partial [Homo sapiens]	2	2	membrane	metabolic process; cell organization and biogenesis; transport	0.906028	0.975155	0.943292
82407484	Chain A, Crystal Structure Of Vps4b	2	9		metabolic process	0.946014	0.974777	0.995065
119626646	SEC24 related gene family, member B (S. cerevisiae) [Homo sapiens]	8	32	membrane; cytosol	transport; metabolic process; cell organization and biogenesis; regulation of biological process	1.03344	0.974535	0.95554
194379498	unnamed protein product [Homo sapiens]	4	7	vacuole	regulation of biological process; metabolic process; cell proliferation; cell differentiation	1.04734	0.974514	0.910174
4309884	similar to Schizosaccharomyces pombe splicing factor; similar to PID:3395591 [Homo sapiens]	3	17	nucleus; spliceosomal complex	metabolic process	0.991847	0.974428	1.00339
119573026	protoporphyrinogen oxidase, isoform CRA_b [Homo sapiens]	12	51	mitochondrion; membrane	metabolic process; response to stimulus	0.959159	0.974322	0.953088
189069090	unnamed protein product [Homo sapiens]	3	6	cytoplasm; cytosol	metabolic process	1.06117	0.974138	1.04559
62822199	unknown [Homo sapiens]	8	33		metabolic process	1.1033	0.973597	0.958255
530413508	PREDICTED: COP9 signalosome complex subunit 1 isoform X18 [Homo sapiens]	11	44	nucleus; cytoplasm	regulation of biological process; cell organization and biogenesis; metabolic process; response to stimulus	1.018	0.972201	0.944335
767981774	PREDICTED: alpha-actinin-1 isoform X7 [Homo sapiens]	19	178	extracellular; cytoplasm; cytosol; membrane; organelle lumen	transport; cell organization and biogenesis; coagulation; cell differentiation; regulation of biological process	1.0839	0.972175	1.01795
182395	focal adhesion kinase [Homo sapiens]	2	3		metabolic process; cell organization and biogenesis; regulation of biological process	1.2362	0.971769	1.11153
545746322	E3 ubiquitin-protein ligase TRIP12 isoform d [Homo sapiens]	7	14	nucleus; cytoplasm	metabolic process; response to stimulus; regulation of biological process	0.956892	0.971581	0.887377
182627669	mediator complex subunit MED23 variant MED23_i8 [Homo sapiens]	2	5		regulation of biological process; metabolic process	0.991936	0.971509	0.793109
746816001	tubulin beta-6 chain isoform 6 [Homo sapiens]	8	220	nucleus; cytoplasm	metabolic process; cell organization and biogenesis	0.988346	0.971226	0.859837
110624794	band 4.1-like protein 4B isoform 1 [Homo sapiens]	2	4	cytoplasm; cytoskeleton	regulation of biological process; cell organization and biogenesis; response to stimulus	0.794571	0.971164	0.93393
119588050	hCG2032701, isoform CRA_a [Homo sapiens]	15	81	membrane	metabolic process	1.19437	0.97116	1.01325
119617098	achalasia, adrenocortical insufficiency, alacrimia (Allgrove, triple-A), isoform CRA_a [Homo sapiens]	6	16	nucleus; cytoplasm; membrane	metabolic process; transport; cell organization and biogenesis; response to stimulus; regulation of biological process	0.918314	0.970701	0.919911
767908988	PREDICTED: digestive organ expansion factor homolog isoform X2 [Homo sapiens]	2	4		metabolic process; development	0.871098	0.970576	1.00767
3288459	transcription elongation factor TFIIS.h, partial (plasmid) [Homo sapiens]	2	6	nucleus	metabolic process; regulation of biological process	0.99462	0.970049	0.883259
119611656	cell division cycle 73, Paf1/RNA polymerase II complex component, homolog (S. cerevisiae) [Homo sapiens]	9	24	nucleus; cytoplasm	regulation of biological process; metabolic process; cell organization and biogenesis; response to stimulus	0.852872	0.969555	0.936354
118142826	RSL1D1 protein, partial [Homo sapiens]	3	3	membrane	cell differentiation; metabolic process; regulation of biological process	1.01373	0.969342	1.05282
578800972	PREDICTED: metaxin-1 isoform X1 [Homo sapiens]	2	10	membrane	transport; metabolic process	0.908724	0.969086	0.955709
281604138	serine/threonine-protein phosphatase PGAM5, mitochondrial isoform 2 [Homo sapiens]	7	44	mitochondrion; membrane	metabolic process; regulation of biological process; response to stimulus; cell death	0.960047	0.96907	0.94494
530398428	PREDICTED: DCN1-like protein 5 isoform X2 [Homo sapiens]	3	7		metabolic process; regulation of biological process	0.726199	0.968841	0.974944
119598704	eukaryotic translation initiation factor 2B, subunit 5 epsilon, 82kDa, isoform CRA_a [Homo sapiens]	3	8	nucleus; cytoplasm; cytosol	metabolic process; response to stimulus; regulation of biological process; cell differentiation	1.0579	0.968828	0.959516
119624736	methylmalonyl Coenzyme A mutase, isoform CRA_b [Homo sapiens]	3	9	mitochondrion; organelle lumen	metabolic process	0.727581	0.968586	0.911428
119629845	phosphofructokinase, liver, isoform CRA_b [Homo sapiens]	21	129	cytoplasm; cytosol; membrane	metabolic process; response to stimulus; regulation of biological process; cell organization and biogenesis	1.05384	0.96842	0.9429
28175202	General transcription factor IIIC, polypeptide 3, 102kDa [Homo sapiens]	6	10	nucleus; membrane	metabolic process	1.0266	0.968041	0.927652
578831103	PREDICTED: transmembrane protein 104 isoform X1 [Homo sapiens]	2	3			0.953795	0.967842	1.05816
119618535	hCG2016250, isoform CRA_d [Homo sapiens]	11	71	ribosome	metabolic process	0.985299	0.967475	0.989973
262118473	Chain H, Mutation Of Thr163 To Ser In Human Thymidine Kinase Shifts The Specificity From Thymidine Towards The Nucleoside Analogue Azidothymidine	4	13			0.914574	0.967186	0.898812
119607894	RAB14, member RAS oncogene family, isoform CRA_a [Homo sapiens]	10	101	membrane; nucleus; cytoplasm; vacuole; endosome; endoplasmic reticulum; Golgi; cytosol	metabolic process; transport; regulation of biological process; response to stimulus; defense response; cell organization and biogenesis	1.01244	0.967131	0.977339
189053093	unnamed protein product [Homo sapiens]	3	19	cytoplasm; cytosol; ribosome; membrane	metabolic process; cell organization and biogenesis; transport	0.913331	0.96689	0.997971
338700	tat binding protein-1 (tbp-1) [Homo sapiens]	5	24	proteasome; nucleus; cytosol; membrane	metabolic process; regulation of biological process; response to stimulus; cell death; cellular component movement; defense response	0.984926	0.966747	0.964688
395759452	Chain A, Crystal Structure Of Kap Beta2-Py-Nls	7	34		transport	0.98428	0.966731	0.968537
194384708	unnamed protein product [Homo sapiens]	6	9	endosome; endoplasmic reticulum; cytosol	transport; cell organization and biogenesis	1.04644	0.966506	1.05822
460417294	actin-related protein 3 isoform 2 [Homo sapiens]	5	16	membrane; cytoplasm; cytosol; cytoskeleton	cellular component movement; cell organization and biogenesis; regulation of biological process; response to stimulus; cell division; defense response	1.11073	0.966345	0.958008
1381027	phosphoribosypyrophosphate synthetase-associated protein 39 [Homo sapiens]	5	14		metabolic process; regulation of biological process	1.02037	0.966196	0.97871
31092	unnamed protein product [Homo sapiens]	15	209	nucleus; cytoplasm; cytosol; membrane; cytoskeleton	metabolic process; regulation of biological process; response to stimulus	0.979417	0.96588	0.953665
154448892	exportin-7 [Homo sapiens]	25	95	nucleus; cytoplasm	transport	1.07933	0.965461	0.9686
119629880	hCG401289, isoform CRA_a [Homo sapiens]	7	37	nucleus; cytoplasm; cytosol	metabolic process; cell proliferation	0.980589	0.965337	0.947502
194377254	unnamed protein product [Homo sapiens]	7	33	nucleus; mitochondrion; organelle lumen	metabolic process	1.09566	0.965125	0.93809
158259229	unnamed protein product [Homo sapiens]	10	38	nucleus; cytoplasm; cytosol	transport; metabolic process	1.12276	0.965124	1.03025
530366931	PREDICTED: cleavage and polyadenylation specificity factor subunit 3 isoform X1 [Homo sapiens]	7	19		metabolic process; transport	0.984597	0.965031	0.955572
929654667	KIAA1838 protein [Homo sapiens]	2	6			0.880838	0.964971	0.983243
344189840	Chain A, Crystal Structure Analysis Of H74a Mutant Of Human Clic1	7	59			0.999962	0.964792	0.998298
746817430	60S ribosomal protein L10 isoform c [Homo sapiens]	5	48	endoplasmic reticulum; cytosol; ribosome; membrane	cell organization and biogenesis; metabolic process; transport	0.948898	0.964787	0.910288
768039461	PREDICTED: cullin-4B isoform X5 [Homo sapiens]	16	53	cytoplasm; cytosol	cell organization and biogenesis; metabolic process; response to stimulus; regulation of biological process	0.968898	0.964597	0.988463
48257056	TALDO1 protein, partial [Homo sapiens]	16	105	nucleus; cytoplasm; cytosol	metabolic process	1.1898	0.964582	0.928528
194382754	unnamed protein product [Homo sapiens]	7	17	membrane; endoplasmic reticulum; Golgi	metabolic process; response to stimulus	1.02402	0.964338	0.913012
119622492	calcium and integrin binding 1 (calmyrin), isoform CRA_a, partial [Homo sapiens]	2	3	nucleus; cytoplasm; endoplasmic reticulum; Golgi; membrane	regulation of biological process; response to stimulus; metabolic process; cell death; cell differentiation; cell organization and biogenesis; cell division	0.761575	0.964132	0.855273
194388590	unnamed protein product [Homo sapiens]	3	5	nucleus; cytoplasm	cell organization and biogenesis; regulation of biological process; cellular component movement; cell division	1.3212	0.963634	1.07827
194378708	unnamed protein product [Homo sapiens]	9	47	cytoplasm; cytosol	metabolic process	1.11813	0.963535	1.11394
45946341	IARS2 protein, partial [Homo sapiens]	11	49	cytoplasm; mitochondrion; organelle lumen; cytosol	metabolic process; regulation of biological process; cell organization and biogenesis	1.03767	0.9633	0.979233
119603395	glutamic-oxaloacetic transaminase 2, mitochondrial (aspartate aminotransferase 2), isoform CRA_a [Homo sapiens]	12	74	mitochondrion; membrane; organelle lumen; cell surface	metabolic process; transport; response to stimulus	0.993012	0.9633	0.904292
223460134	SYNJ1 protein [Homo sapiens]	2	2	cytosol	metabolic process; transport; cell organization and biogenesis; regulation of biological process	0.959324	0.96302	1.01279
119621659	desmoglein 1 [Homo sapiens]	2	2	cytosol; membrane	cell death; cell organization and biogenesis; response to stimulus; regulation of biological process	0.951094	0.963008	1.30049
767985123	PREDICTED: kunitz-type protease inhibitor 1 isoform X2 [Homo sapiens]	2	6	extracellular; membrane	regulation of biological process; cell organization and biogenesis	0.881804	0.962866	1.04056
767980160	PREDICTED: endoribonuclease Dicer isoform X3 [Homo sapiens]	2	3	nucleus; cytoplasm; cytosol	regulation of biological process; metabolic process; cell division; cell differentiation; response to stimulus; cell organization and biogenesis; defense response; cell proliferation	0.952851	0.962731	0.888658
15929859	QTRT1 protein [Homo sapiens]	3	5	nucleus; membrane	metabolic process	1.0569	0.962714	0.854871
54304404	unnamed protein product, partial [Homo sapiens]	2	2			1.09288	0.96263	0.846397
4454524	similar to insulin receptor substrate BAP2; similar to PID:g4126477, partial [Homo sapiens]	5	13	cytoplasm; cytosol; membrane; cytoskeleton	cell organization and biogenesis; regulation of biological process; response to stimulus	0.851548	0.962603	0.906811
193788461	unnamed protein product [Homo sapiens]	18	138	nucleus; cytosol	metabolic process; response to stimulus	0.964118	0.962474	0.95374
119574871	hCG2024613, isoform CRA_a [Homo sapiens]	3	14	nucleus; cytoplasm; membrane	regulation of biological process; response to stimulus	0.949204	0.962096	0.941618
158430331	Chain A, Crystal Structure Of Human Rac3 In Complex With Crib Domain Of Human P21-Activated Kinase 1 (Pak1)	4	29		regulation of biological process; response to stimulus	0.935923	0.96207	0.998898
530393500	PREDICTED: hexokinase-1 isoform X6 [Homo sapiens]	22	120	mitochondrion; membrane; cytosol	cellular homeostasis; metabolic process; transport	1.05195	0.962013	1.02197
667484785	Chain O, Crystal Structure Of The Cop9 Signalosome	3	12			1.29744	0.961831	1.05089
40353014	CSGlcA-T protein [Homo sapiens]	3	4	membrane	metabolic process	0.950391	0.961409	0.903283
40035244	unnamed protein product [Homo sapiens]	5	13			0.967065	0.96121	0.919418
119628370	hCG1984214, isoform CRA_a [Homo sapiens]	2	8	nucleus; membrane; ribosome	metabolic process; regulation of biological process; cell organization and biogenesis	0.996374	0.961101	0.916724
259155315	mitochondrial 2-oxoglutarate/malate carrier protein isoform 2 [Homo sapiens]	13	63	nucleus; mitochondrion; membrane	metabolic process; transport	1.02617	0.960766	0.938776
559098406	stomatin-like protein 2, mitochondrial isoform b [Homo sapiens]	5	40	membrane; cytoskeleton	transport; cellular homeostasis; cell organization and biogenesis; metabolic process; regulation of biological process; response to stimulus	1.06596	0.960752	0.973966
4506221	26S proteasome non-ATPase regulatory subunit 12 isoform 1 [Homo sapiens]	9	30	proteasome; cytosol; membrane	metabolic process; regulation of biological process; response to stimulus; cell death; cellular component movement; defense response	0.962924	0.960719	0.913515
60552474	SSRP1 protein, partial [Homo sapiens]	8	58	nucleus; chromosome; cytoplasm	metabolic process; response to stimulus; cell organization and biogenesis; regulation of biological process	1.17596	0.960474	1.01382
119578151	cat eye syndrome chromosome region, candidate 5, isoform CRA_a [Homo sapiens]	3	11	mitochondrion	metabolic process	1.17353	0.960383	0.977272
189053915	unnamed protein product [Homo sapiens]	9	58	proteasome; nucleus; cytoplasm; cytosol; membrane	metabolic process; regulation of biological process; response to stimulus; cell death; cellular component movement; defense response	1.11632	0.960191	0.996875
194386568	unnamed protein product [Homo sapiens]	17	88	mitochondrion; membrane	cell organization and biogenesis; cellular homeostasis	1.03069	0.96012	1.01337
119613092	WD repeat domain 1, isoform CRA_a [Homo sapiens]	15	75	extracellular; cytoplasm; cytosol	transport; coagulation; cell organization and biogenesis; regulation of biological process	1.05151	0.959941	0.92929
47678481	dJ508I15.5 [Homo sapiens]	2	16	mitochondrion; membrane	cell communication; metabolic process; response to stimulus; transport; cell organization and biogenesis	1.37187	0.959702	0.91358
344179042	neuroblastoma-amplified sequence, partial [Homo sapiens]	2	4	endoplasmic reticulum; membrane	metabolic process; transport; regulation of biological process	0.997666	0.959498	0.827481
193787392	unnamed protein product [Homo sapiens]	13	71	nucleus; cytoplasm; cytosol; ribosome	cell organization and biogenesis; metabolic process; transport; response to stimulus	1.21835	0.959242	0.983027
119619418	eukaryotic translation initiation factor 2, subunit 3 gamma, 52kDa, isoform CRA_a [Homo sapiens]	11	45	nucleus; cytoplasm; cytosol	cell organization and biogenesis; metabolic process; transport	1.01328	0.959085	0.90163
2624695	Chain B, Human Mitochondrial Single-Stranded Dna Binding Protein	5	38			1.21792	0.958981	0.986627
119602902	tetracycline transporter-like protein, isoform CRA_a [Homo sapiens]	6	25	membrane	transport; cell death	0.889992	0.958883	1.01586
767925925	PREDICTED: disks large homolog 1 isoform X10 [Homo sapiens]	4	10	nucleus; cytoplasm; endoplasmic reticulum; membrane; Golgi; cytosol	regulation of biological process; cell proliferation; response to stimulus; metabolic process; cell organization and biogenesis; cell communication; cellular component movement	0.977377	0.958848	0.977735
767923987	PREDICTED: protein SEC13 homolog isoform X5 [Homo sapiens]	4	40	membrane; chromosome; cytosol	transport; regulation of biological process; response to stimulus; metabolic process; cell organization and biogenesis	1.08082	0.958813	0.960365
119595000	slingshot homolog 3 (Drosophila), isoform CRA_f [Homo sapiens]	8	22	nucleus; cytoplasm; cytoskeleton	metabolic process; cell organization and biogenesis; regulation of biological process	1.10374	0.958622	0.881404
913174	TRPP, partial [Homo sapiens]	7	69	chromosome; nucleus; membrane; cytoplasm	regulation of biological process	0.862648	0.958482	0.965916
51476493	hypothetical protein [Homo sapiens]	6	15	cytoplasm	cell organization and biogenesis; regulation of biological process; metabolic process; response to stimulus	0.890695	0.957928	1.00323
119577088	WD repeat domain 3, isoform CRA_a [Homo sapiens]	8	21	nucleus; membrane	metabolic process	1.06906	0.957665	0.945054
530385800	PREDICTED: beta-glucuronidase isoform X1 [Homo sapiens]	7	21	membrane; organelle lumen	metabolic process	1.09399	0.957308	1.03274
767997645	PREDICTED: structural maintenance of chromosomes flexible hinge domain-containing protein 1 isoform X2 [Homo sapiens]	11	31	chromosome	cell organization and biogenesis; regulation of biological process	0.910489	0.957218	0.951714
119594595	OTU domain, ubiquitin aldehyde binding 1, isoform CRA_c [Homo sapiens]	6	39	nucleus; cytoplasm; cytosol	metabolic process; regulation of biological process; response to stimulus; defense response	1.20878	0.956339	0.972288
3342734	NUKM_HUMAN, partial CDS, partial [Homo sapiens]	4	12	organelle lumen	metabolic process; cell organization and biogenesis	1.25382	0.956216	0.984129
158259891	unnamed protein product [Homo sapiens]	4	25	endoplasmic reticulum; membrane; Golgi	transport	0.962365	0.95619	0.975982
119615277	KIAA0090, isoform CRA_b [Homo sapiens]	14	47		metabolic process	1.0734	0.955954	0.9422
119591686	ATG4 autophagy related 4 homolog B (S. cerevisiae), isoform CRA_c, partial [Homo sapiens]	2	4	cytoplasm; cytosol	cell organization and biogenesis; metabolic process; transport; cell communication; response to stimulus; regulation of biological process	0.926635	0.955736	0.938786
12052826	hypothetical protein [Homo sapiens]	9	102	nucleus; cytoplasm; endosome; membrane; Golgi	regulation of biological process; transport; response to stimulus; cell organization and biogenesis; cell differentiation	1.20306	0.955406	1.04638
119603801	component of oligomeric golgi complex 5, isoform CRA_a [Homo sapiens]	11	32	membrane; cytoplasm; Golgi; cytosol	transport	0.912302	0.95525	0.904168
2343185	tubulin folding cofactor B [Homo sapiens]	7	51	cytoplasm; cytoskeleton	cell differentiation; metabolic process	1.14537	0.95524	0.919527
48257110	RIC8A protein, partial [Homo sapiens]	6	20	cytoplasm; membrane	regulation of biological process; response to stimulus; cellular component movement; cell organization and biogenesis	1.06477	0.955076	0.961116
119596652	acyl-CoA synthetase short-chain family member 2, isoform CRA_c [Homo sapiens]	8	13	cytoplasm; cytosol	metabolic process	0.912621	0.954861	0.854071
119569564	antigen identified by monoclonal antibody Ki-67, isoform CRA_c [Homo sapiens]	2	3	chromosome; nucleus; cytoplasm; membrane	metabolic process; cell organization and biogenesis; cell proliferation; response to stimulus	0.86438	0.954573	0.914904
119584590	transmembrane protein 43, isoform CRA_b, partial [Homo sapiens]	5	19	organelle lumen; Golgi	cell organization and biogenesis	1.07402	0.954404	0.94405
7020317	unnamed protein product [Homo sapiens]	3	7	nucleus	response to stimulus; regulation of biological process; metabolic process; transport; cell differentiation	0.944439	0.954354	0.922857
1575347	HU-K4 [Homo sapiens]	3	4	membrane	metabolic process	1.03219	0.954013	1.09437
1002369	coatomer protein [Homo sapiens]	40	217	cytoplasm; cytosol; membrane	transport; cell organization and biogenesis	1.06916	0.953803	0.915073
510785740	integrin-linked protein kinase isoform 2 [Homo sapiens]	4	4	cytoplasm; cytosol; membrane	regulation of biological process; metabolic process; response to stimulus; cell proliferation; cellular component movement; cell organization and biogenesis	0.863207	0.953405	0.929856
938148816	DNA-directed RNA polymerases I, II, and III subunit RPABC1 isoform b [Homo sapiens]	4	13			0.876683	0.952253	0.93932
189065238	unnamed protein product [Homo sapiens]	3	10	cytoplasm	cell organization and biogenesis; metabolic process; response to stimulus	0.899906	0.951886	0.913254
1136398	KIAA0169 protein, partial [Homo sapiens]	8	13	membrane	metabolic process; cell organization and biogenesis; transport; regulation of biological process; response to stimulus	0.956507	0.951776	0.954798
520728648	Chain B, Crystal Structure Of Recombinant Human Hexokinase Type I Mutant D413n Glucose 6-phosphate	22	118			1.09237	0.951534	1.01655
887492905	Chain a, Structure Of The Hcv Ires Bound To The Human Ribosome	2	28			1.25937	0.951482	0.969439
194390544	unnamed protein product [Homo sapiens]	4	7	cytoplasm; cytoskeleton	cell organization and biogenesis; cell division	1.05102	0.950868	1.12161
221042458	unnamed protein product [Homo sapiens]	2	28	nucleus; membrane	metabolic process; cell organization and biogenesis; regulation of biological process	1.61271	0.950833	0.984306
133777261	RPS4Y1 protein, partial [Homo sapiens]	11	77	nucleus; cytosol; ribosome; membrane	metabolic process; cell organization and biogenesis; transport; development	1.01534	0.95071	0.941688
119617677	RAB21, member RAS oncogene family, isoform CRA_a [Homo sapiens]	4	14	membrane; endosome; endoplasmic reticulum; Golgi	metabolic process; transport; regulation of biological process; response to stimulus; cellular component movement	1.05815	0.950619	0.910472
193787838	unnamed protein product [Homo sapiens]	2	3	cytoplasm	metabolic process	0.69273	0.950441	1.01316
194390254	unnamed protein product [Homo sapiens]	15	59	nucleus; membrane; cytosol	cellular homeostasis; metabolic process; cell proliferation; regulation of biological process; response to stimulus; cell differentiation; cell organization and biogenesis	1.08028	0.950394	0.886178
767977719	PREDICTED: mitochondrial intermediate peptidase isoform X1 [Homo sapiens]	7	14	mitochondrion; organelle lumen	metabolic process	0.9381	0.950325	0.927209
33878369	Isochorismatase domain containing 1 [Homo sapiens]	3	9		metabolic process	1.20072	0.950269	0.974647
119627912	tyrosyl-tRNA synthetase, isoform CRA_a [Homo sapiens]	10	29	nucleus; cytoplasm; cytosol	metabolic process; cell death; regulation of biological process; response to stimulus	1.0936	0.949778	1.09768
21750187	unnamed protein product [Homo sapiens]	16	184	nucleus; cell surface; membrane	transport; regulation of biological process; response to stimulus	1.00391	0.949761	0.983514
194380928	unnamed protein product [Homo sapiens]	18	70	chromosome; nucleus	regulation of biological process; metabolic process; response to stimulus; cell organization and biogenesis	1.11256	0.949728	1.0284
40042978	unnamed protein product, partial [Homo sapiens]	2	8			1.51252	0.949654	1.058
189065463	unnamed protein product [Homo sapiens]	5	59	membrane; endoplasmic reticulum; Golgi	response to stimulus; transport; cell organization and biogenesis; metabolic process; regulation of biological process	1.21373	0.949494	0.944516
119584621	mitochondrial ribosomal protein S25, isoform CRA_a [Homo sapiens]	2	3	mitochondrion; membrane; ribosome	cell organization and biogenesis; metabolic process	1.01094	0.94927	1.00432
119605151	hCG2040050, isoform CRA_a [Homo sapiens]	2	4	membrane; endoplasmic reticulum	metabolic process; regulation of biological process; response to stimulus	0.815376	0.949078	0.947916
119592085	exosome component 10, isoform CRA_c [Homo sapiens]	4	5	nucleus; cytoplasm; membrane	metabolic process; regulation of biological process	0.768323	0.948672	0.980559
119574043	hCG2002711, isoform CRA_b [Homo sapiens]	6	21		metabolic process	0.957564	0.948112	0.996423
5453838	Sjoegren syndrome/scleroderma autoantigen 1 isoform 1 [Homo sapiens]	2	5		cell organization and biogenesis; cell division	1.13636	0.94797	0.931457
119571484	phosphatidylinositol glycan, class S, isoform CRA_a [Homo sapiens]	7	30	membrane	metabolic process	0.825565	0.947953	0.932099
13183088	steroid dehydrogenase-like protein [Homo sapiens]	4	13	mitochondrion	metabolic process	1.06548	0.947696	0.934086
300193275	Chain B, The Structure Of Human Prolylcarboxypeptidase At 2.80 Angstroms Resolution	3	6		metabolic process	0.998329	0.947085	0.790807
193785086	unnamed protein product [Homo sapiens]	18	62	nucleus	cell differentiation; metabolic process	0.917076	0.946694	0.939604
5630086	lysyl hydroxylase 3 [Homo sapiens]	10	28	endoplasmic reticulum; membrane	cell organization and biogenesis; metabolic process; response to stimulus	0.942808	0.94624	0.91029
119611174	uridine-cytidine kinase 2, isoform CRA_b [Homo sapiens]	2	2	cytosol	metabolic process	0.992496	0.94613	0.896485
189310876	truncated E-cadherin [Homo sapiens]	6	13	extracellular; cytoplasm; endosome; membrane; cell surface; cytoskeleton	cell differentiation; cell organization and biogenesis; cell death; regulation of biological process; response to stimulus; metabolic process	1.03514	0.946024	1.11453
119631367	DnaJ (Hsp40) homolog, subfamily C, member 10, isoform CRA_d [Homo sapiens]	2	3	endoplasmic reticulum; organelle lumen; membrane	regulation of biological process; metabolic process; response to stimulus; cellular homeostasis	0.679784	0.94601	0.795535
767993192	PREDICTED: proteasome activator complex subunit 3 isoform X1 [Homo sapiens]	4	25	proteasome; nucleus; cytoplasm; cytosol; membrane	metabolic process; regulation of biological process; response to stimulus; cell death; cellular component movement; defense response	1.19582	0.945927	0.980152
18916837	KIAA1970 protein, partial [Homo sapiens]	7	20	cytoplasm; mitochondrion; organelle lumen	metabolic process	0.94082	0.945896	0.927627
31543164	THO complex subunit 6 homolog isoform 1 [Homo sapiens]	6	28	nucleus	metabolic process; transport; cell death; development; regulation of biological process	0.987841	0.945865	0.938975
10834770	PNAS-107 [Homo sapiens]	6	34	cytoplasm	regulation of biological process; cell differentiation; response to stimulus	1.1021	0.945784	0.969494
119625454	ATP-binding cassette, sub-family E (OABP), member 1 [Homo sapiens]	6	24	cytoplasm; mitochondrion; organelle lumen; membrane	metabolic process; response to stimulus; regulation of biological process; transport	1.10461	0.945759	1.15403
119576943	hCG2043376, isoform CRA_b [Homo sapiens]	3	25	nucleus; cytosol; membrane	regulation of biological process; response to stimulus; cellular component movement; cell organization and biogenesis	1.05346	0.945637	0.924049
527317379	tRNA (adenine(58)-N(1))-methyltransferase non-catalytic subunit TRM6 isoform 2 [Homo sapiens]	3	11		metabolic process	0.919091	0.945527	0.890121
194383732	unnamed protein product [Homo sapiens]	4	108	cytoplasm	metabolic process; cell organization and biogenesis	1.1033	0.945221	0.973428
21465966	Chain E, Structure Of The Human Replication Protein A (Rpa) Trimerization Core	2	7			1.08075	0.94483	0.956019
119594806	SCY1-like 1 (S. cerevisiae), isoform CRA_f [Homo sapiens]	2	4	nucleus; cytoplasm; Golgi; membrane	metabolic process; regulation of biological process; transport	1.00557	0.944828	0.828963
126030845	Chain B, Human Mitochondrial Beta-ketoacyl Acp Synthase	2	5		metabolic process	0.960802	0.944589	0.833737
99031625	Chain B, Crystal Structure Of Homo Sapien Glycerol-3-Phosphate Dehydrogenase 1	2	6	cytoplasm	metabolic process	1.14037	0.944526	1.01775
189053327	unnamed protein product [Homo sapiens]	5	26	nucleus; spliceosomal complex	metabolic process	0.939606	0.944414	0.938306
[truncated: 1,366 more rows]
